# Supplementary material for: Evolutionary Dynamics of Overlapped Genes in Salmonella
Source: PLoS One. 2013 Nov 29;8(11):e81016. doi: 10.1371/journal.pone.0081016 (PMC3843671; doi:10.1371/journal.pone.0081016)
Supplement: Table S1 — The overall set of pan-Overlaps in Salmonella and E. coli . The first sheet in the Table S1 contains all pan-Overlaps inside operons and the second sheet in the Table S1 contains all pan-Overlaps outside operons. (XLSX) [file pone.0081016.s004.xlsx]

## Sheet: OG Inside operons
Genome	OG paris
	abgB ->-> abgA	acpS ->-> pdxJ	actP ->-> yjcH	agaC ->-> agaD	agaW ->-> agaA	alkB ->-> ada	alsC ->-> alsA	ampD ->-> ampE	arnA ->-> arnD	arnC ->-> arnA	arnD ->-> arnT	arnE ->-> arnF	arnT ->-> arnE	artM ->-> artQ	astA ->-> astC	astB ->-> astD	astD ->-> astA	astE ->-> astB	atoA ->-> atoE	atoD ->-> atoA	atoS ->-> atoC	baeS ->-> baeR	bcsE ->-> bcsF	bcsF ->-> bcsG	bioB ->-> bioF	bioC ->-> bioD	bioF ->-> bioC	btuB ->-> murI	btuD ->-> btuE	btuF ->-> mtn	btuR ->-> yciK	cbpM ->-> cbpA	ccmB ->-> ccmA	ccmD ->-> ccmC	ccmE ->-> ccmD	ccmF ->-> ccmE	ccmG ->-> ccmF	ccmH ->-> ccmG	chpA ->-> chpR	chpS ->-> chpB	citE ->-> citD	citG ->-> citX	cmoA ->-> cmoB	cobS ->-> cobU	codB ->-> codA	cpxA ->-> cpxR	creB ->-> creC	csdA ->-> csdE	cusS ->-> cusR
STym	D	C	C	S	S	S	S	C	C	C	C	C	C	C	C	C	C	C	D	D	S	C	C	C	C	C	C	C	C	C	C	C	C	C	C	C	C	C	D	D	C	C	C	C	C	C	C	C	S
STyiCT18	D	C	C	S	W	S	S	C	C	C	C	C	C	C	C	S	C	C	D	D	S	C	C	C	C	C	C	C	C	C	C	C	C	C	C	C	C	C	D	D	C	C	C	C	C	C	C	C	S
STyiTy2	D	C	C	S	W	S	S	C	C	C	C	C	C	C	W	S	W	C	D	D	S	C	C	C	C	C	C	C	C	C	C	C	C	C	C	C	C	C	D	D	C	C	C	C	C	C	C	C	S
SPtyAATCC	D	C	W	S	W	S	S	C	C	C	C	C	C	C	C	C	C	C	D	D	S	C	C	C	C	C	C	C	C	C	C	C	S	C	C	C	C	S	D	D	C	C	C	C	C	C	C	C	S
SCho	D	C	C	S	S	S	S	C	S	S	C	C	C	C	C	S	S	S	D	D	S	C	D	W	C	C	C	C	C	C	C	C	C	C	S	C	C	S	D	D	C	C	C	C	C	C	C	C	S
SPtyB	D	C	C	S	S	S	S	C	C	C	C	C	C	C	C	C	C	C	D	D	S	C	C	C	C	C	C	S	S	C	C	C	S	C	C	C	C	C	D	D	C	C	C	S	C	C	C	C	S
SNew	D	C	C	S	S	S	S	C	C	C	C	C	C	C	C	C	C	C	D	D	S	C	C	C	C	C	C	S	S	S	C	C	S	C	C	C	C	C	D	D	C	C	C	C	C	C	C	C	S
SHei	D	C	C	S	S	S	S	C	C	C	C	C	C	C	C	C	C	C	D	D	S	C	C	C	C	C	C	S	C	S	C	C	S	S	S	C	C	S	D	D	C	C	C	C	C	C	C	C	S
SSch	D	C	C	S	S	S	S	C	C	C	C	C	C	C	C	C	C	C	D	D	S	C	C	C	C	C	C	S	S	S	C	C	C	S	S	C	C	C	D	D	C	C	C	C	C	C	C	C	S
SPtyAAKU	D	C	W	S	W	S	S	C	C	C	C	C	S	C	C	C	C	C	D	D	S	C	C	C	C	C	C	C	C	C	C	C	W	C	C	C	C	S	D	D	C	C	C	C	C	C	S	C	S
SAgo	D	C	C	S	W	S	S	C	C	C	C	C	C	C	C	C	C	C	D	D	S	C	C	C	C	C	C	S	S	C	C	C	S	S	S	S	S	C	D	D	C	C	C	S	C	C	C	C	S
SDub	D	C	C	S	S	S	S	C	C	C	C	C	C	C	C	C	C	C	D	D	S	C	C	C	C	C	C	S	C	S	C	C	S	S	S	C	C	C	D	D	C	C	C	C	C	C	C	C	S
SGal	D	C	C	S	S	S	S	S	C	C	C	C	C	C	W	C	W	C	D	D	S	C	C	W	C	C	C	C	C	C	S	C	C	C	C	C	C	C	D	D	C	S	C	C	C	C	C	C	S
SEnt	D	C	C	S	S	S	S	C	C	C	C	C	C	C	C	C	C	C	D	D	S	C	C	C	C	C	C	C	C	C	C	C	S	C	C	C	C	C	D	D	C	C	C	C	C	C	C	C	S
SPtyC	D	C	W	S	S	W	S	C	C	C	C	C	S	C	W	W	W	W	D	D	S	C	C	S	C	C	C	S	S	S	C	C	S	C	C	C	C	S	D	D	C	C	C	C	C	C	S	C	S
EColO157	C	C	C	S	S	C	S	C	C	C	C	C	C	C	C	C	C	C	D	D	S	C	C	C	C	C	C	C	C	C	C	C	C	C	C	C	C	C	C	C	C	C	C	C	C	C	C	C	C
SFle	D	C	C	C	S	C	S	C	C	S	C	C	C	C	S	W	C	W	D	D	S	C	C	C	C	C	C	C	C	C	C	C	C	C	C	C	C	C	D	D	C	S	C	W	D	C	C	C	C
EColK12	C	C	C	C	C	C	C	C	C	C	C	C	C	C	C	C	C	C	C	C	C	C	C	C	C	C	C	C	C	C	C	C	C	C	C	C	C	C	C	C	C	C	C	C	C	C	C	C	C
	fadJ ->-> fadI	fdhE ->-> fdoI	fdnH ->-> fdnI	fdoI ->-> fdoH	fecC ->-> fecB	fecD ->-> fecC	fecR ->-> fecI	fepC ->-> fepG	fepG ->-> fepD	fhuC ->-> fhuD	fhuD ->-> fhuB	fic ->-> yhfG	fixC ->-> fixX	flgI ->-> flgJ	flhA ->-> flhB	flhE ->-> flhA	fliF ->-> fliG	fliG ->-> fliH	fliH ->-> fliI	fliJ ->-> fliK	fliM ->-> fliN	fliO ->-> fliP	fliS ->-> fliT	folK ->-> pcnB	frdB ->-> frdA	frlC ->-> frlD	fruK ->-> fruB	frvR ->-> frvX	frvX ->-> frvB	ftsI ->-> murE	ftsQ ->-> ftsA	ftsW ->-> murG	ftsX ->-> ftsE	fur ->-> uof	galM ->-> galK	gfcC ->-> gfcB	gfcD ->-> gfcC	glcE ->-> glcD	glgA ->-> glgC	glgX ->-> glgB	glmM ->-> folP	glnQ ->-> glnP	glpA ->-> glpB	glpB ->-> glpC	gltK ->-> gltJ	gltL ->-> gltK	glvG ->-> glvC	gph ->-> rpe	gpsA ->-> secB
STym	C	C	C	C	W	S	D	C	C	C	C	C	C	C	C	C	C	C	C	C	C	C	S	C	C	W	C	W	S	C	C	C	C	W	C	S	S	W	C	C	C	C	C	C	C	C	S	C	C
STyiCT18	C	C	S	C	W	S	D	C	C	C	C	C	C	C	C	C	C	C	C	C	C	C	S	C	C	W	C	W	S	C	C	C	C	W	C	S	S	D	C	C	C	C	C	C	C	C	S	C	C
STyiTy2	C	C	S	C	W	S	D	C	C	C	C	C	C	C	C	C	C	C	C	C	C	C	S	C	C	W	C	W	S	C	C	C	C	W	C	S	S	D	C	C	C	C	C	C	C	C	S	C	C
SPtyAATCC	C	C	C	C	W	S	D	C	C	C	C	C	C	C	C	C	C	C	C	C	C	C	S	C	C	W	C	W	S	C	C	C	C	W	C	S	S	D	C	C	C	C	C	C	C	C	S	C	C
SCho	C	C	C	C	W	S	D	C	C	C	C	W	C	C	C	C	C	C	C	C	C	C	S	C	C	W	C	W	S	C	C	C	C	W	C	S	S	W	C	C	W	C	C	C	C	C	S	C	C
SPtyB	C	C	C	C	W	S	D	C	C	C	C	C	C	C	C	C	C	C	C	C	C	C	S	C	C	W	C	W	S	C	C	C	C	W	C	S	S	W	C	C	C	C	C	C	C	C	S	C	C
SNew	C	C	C	C	W	S	D	C	C	C	C	W	C	C	C	C	C	C	C	C	C	C	S	C	C	W	C	W	S	C	C	C	C	W	C	S	S	W	C	C	C	C	C	C	C	C	S	C	C
SHei	C	C	C	C	W	S	D	C	C	C	C	C	C	C	C	C	C	C	C	C	C	C	S	C	C	W	C	W	S	C	C	C	C	W	C	S	S	D	C	C	C	C	C	C	C	C	S	C	C
SSch	C	C	C	C	W	S	D	C	C	C	C	C	C	C	C	C	C	C	C	C	C	C	S	C	C	W	C	W	S	C	C	C	C	W	C	S	S	D	C	C	C	C	C	C	C	C	S	C	C
SPtyAAKU	C	C	S	C	W	S	D	C	C	C	C	C	C	C	C	C	C	C	C	C	C	C	S	C	C	W	S	W	S	C	C	C	C	W	C	S	S	D	C	C	C	C	C	C	S	C	S	C	C
SAgo	C	C	C	C	W	S	D	C	C	C	C	C	C	C	C	C	C	C	C	C	C	C	S	C	C	W	C	W	S	C	C	C	C	W	C	S	S	W	C	C	C	C	C	C	C	C	S	C	C
SDub	C	C	C	C	W	S	D	C	C	C	C	C	C	C	C	C	C	C	C	C	C	C	S	C	C	W	C	W	S	C	C	C	C	W	C	S	S	W	C	C	C	C	C	C	C	C	S	C	C
SGal	C	C	S	C	W	S	D	C	C	C	C	C	C	W	S	S	C	C	C	C	C	C	S	C	C	W	S	W	S	C	C	C	C	W	C	S	S	W	D	S	C	C	C	C	C	C	S	C	C
SEnt	C	C	C	C	W	S	D	C	C	C	C	C	S	C	C	C	C	C	C	C	C	C	S	C	C	W	S	W	S	C	C	C	C	W	C	S	S	W	C	C	C	C	C	C	C	C	S	C	C
SPtyC	S	C	S	C	W	S	D	C	C	C	C	C	S	C	C	C	C	C	C	C	S	C	S	C	C	W	C	W	S	S	C	S	C	W	C	S	S	W	C	C	C	C	S	C	C	C	S	C	C
EColO157	C	C	C	C	W	S	D	C	C	C	C	C	C	C	C	C	C	C	S	C	C	C	C	C	C	C	C	C	C	C	C	C	C	W	C	C	C	W	C	C	C	C	C	C	C	C	C	C	C
SFle	C	C	C	C	W	S	D	C	C	C	C	C	C	C	S	S	W	C	C	W	C	W	C	C	C	C	C	C	C	C	C	C	C	W	C	C	C	D	C	C	C	C	C	C	C	C	S	C	C
EColK12	C	C	C	C	C	C	C	C	C	C	C	C	C	C	C	C	C	C	C	C	C	C	C	C	C	C	C	C	C	C	C	C	C	C	C	C	C	C	C	C	C	C	C	C	C	C	C	C	C
	hybE ->-> hybD	hybF ->-> hybE	hycC ->-> hycB	hycG ->-> hycF	hycH ->-> hycG	hycI ->-> hycH	hyfA ->-> hyfB	hyfF ->-> hyfG	hyfH ->-> hyfI	hyfI ->-> hyfJ	hypB ->-> hypC	hypC ->-> hypD	iaaA ->-> gsiA	ileS ->-> lspA	intE ->-> xisE	ispA ->-> xseB	ispE ->-> lolB	ispF ->-> ispD	kdpA ->-> kdpF	kdpE ->-> kdpD	kefB ->-> kefG	kefF ->-> kefC	ksgA ->-> pdxA	leuB ->-> leuA	livG ->-> livM	livM ->-> livH	lldP ->-> lldR	lldR ->-> lldD	lolC ->-> lolD	lolD ->-> lolE	lplT ->-> aas	lpxA ->-> lpxB	lpxB ->-> rnhB	lsrA ->-> lsrC	lsrC ->-> lsrD	macA ->-> macB	mcrC ->-> mcrB	mdlA ->-> mdlB	mdoG ->-> mdoH	mdtA ->-> mdtB	mdtD ->-> baeS	mdtI ->-> mdtJ	mdtO ->-> mdtN	mdtP ->-> mdtO	menC ->-> menB	menE ->-> menC	metI ->-> metN	mhpD ->-> mhpF	mhpF ->-> mhpE
STym	C	C	C	C	C	C	S	S	S	S	C	C	S	C	D	S	C	C	W	C	C	C	C	C	C	C	C	C	C	C	C	C	C	C	C	C	D	C	C	C	C	C	W	W	C	C	C	W	D
STyiCT18	C	C	C	C	C	C	S	S	S	S	C	C	S	C	S	S	C	C	W	C	C	C	C	C	C	C	C	C	C	C	C	C	C	C	C	C	D	C	C	C	C	C	W	W	C	C	S	W	D
STyiTy2	C	C	C	C	C	C	S	S	S	S	C	C	S	C	D	S	C	C	W	C	C	C	C	C	C	C	C	C	C	C	C	C	C	C	C	C	D	C	C	C	C	C	W	W	C	C	S	W	D
SPtyAATCC	C	C	C	C	C	C	S	S	S	S	C	C	S	C	W	S	C	C	W	C	C	S	C	C	C	C	C	C	C	C	C	C	C	C	C	C	D	C	C	S	C	S	W	W	C	C	S	W	D
SCho	C	C	C	C	C	C	S	S	S	S	C	C	S	C	W	S	C	C	W	C	C	C	C	C	C	C	C	S	C	C	C	C	C	S	C	C	D	C	C	C	S	C	W	W	C	C	C	W	D
SPtyB	C	C	C	C	C	C	S	S	S	S	C	C	S	S	C	S	C	C	W	C	C	C	C	C	C	C	C	C	C	C	C	C	C	C	C	C	D	C	C	C	C	C	W	W	C	C	S	W	D
SNew	C	C	C	C	C	C	S	S	S	S	C	C	S	C	W	S	C	C	W	C	C	C	C	C	C	C	C	C	C	C	C	C	C	C	C	C	D	C	C	C	C	C	W	W	C	C	C	W	D
SHei	C	C	C	C	C	C	S	S	S	S	C	C	S	C	W	S	C	C	W	C	C	C	C	C	C	C	C	C	C	C	C	C	C	C	C	C	D	C	C	C	C	C	W	W	C	C	C	W	D
SSch	C	C	C	C	C	C	S	S	S	S	C	C	S	C	W	S	C	C	W	C	C	C	C	C	C	C	C	C	C	C	C	C	C	C	C	C	D	C	C	C	C	C	W	W	C	C	C	W	D
SPtyAAKU	C	C	C	C	C	S	S	S	S	S	C	C	S	C	W	S	C	C	W	C	C	S	C	C	C	C	C	C	C	C	C	C	C	C	C	C	D	S	C	S	C	S	W	W	C	C	S	W	D
SAgo	C	C	C	C	C	C	S	S	S	S	C	C	S	C	W	S	C	C	W	C	C	C	C	C	C	C	C	C	C	C	C	C	C	C	C	C	D	C	C	C	C	C	W	W	C	C	C	W	D
SDub	C	C	C	C	C	C	S	S	S	S	C	C	S	C	W	S	C	C	W	C	C	C	C	C	C	C	C	C	C	C	C	C	C	C	C	C	D	C	C	C	C	C	W	W	C	C	C	W	D
SGal	C	C	C	C	C	C	S	S	S	S	C	C	S	C	W	S	C	C	W	C	S	C	C	C	C	C	W	C	C	C	C	C	C	C	C	S	D	S	C	C	S	S	W	W	C	C	C	W	D
SEnt	C	C	C	C	C	C	S	S	S	S	C	C	S	C	W	S	C	C	W	C	C	C	C	C	C	C	C	C	C	C	C	C	C	C	C	C	D	S	C	C	C	C	W	W	C	C	C	W	D
SPtyC	C	C	C	C	C	C	S	S	S	S	C	C	S	C	W	S	C	C	W	C	C	C	C	C	C	C	C	C	C	C	C	C	C	C	C	S	D	C	C	C	S	C	W	W	C	C	S	W	D
EColO157	C	C	C	C	C	C	C	C	C	C	C	C	W	C	S	C	C	C	W	C	C	C	C	C	C	C	C	C	C	C	C	C	C	C	C	C	D	C	C	C	C	C	C	C	C	C	C	C	C
SFle	C	C	S	S	S	W	S	S	C	C	C	C	S	C	W	C	C	C	W	S	S	C	C	C	C	C	C	C	C	C	C	C	C	C	C	C	D	C	C	S	C	C	C	C	C	C	C	W	D
EColK12	C	C	C	C	C	C	C	C	C	C	C	C	C	C	C	C	C	C	C	C	C	C	C	C	C	C	C	C	C	C	C	C	C	C	C	C	C	C	C	C	C	C	C	C	C	C	C	C	C
	nikA ->-> nikB	nikB ->-> nikC	nikC ->-> nikD	nikD ->-> nikE	ninE ->-> ybcO	nirB ->-> nirD	norV ->-> norW	nrdH ->-> nrdI	nrdI ->-> nrdE	nrfB ->-> nrfC	nrfC ->-> nrfD	nrfE ->-> nrfF	nrfF ->-> nrfG	nuoF ->-> nuoE	nuoH ->-> nuoG	nuoK ->-> nuoJ	nuoL ->-> nuoK	oppD ->-> oppF	otsA ->-> otsB	paaE ->-> paaF	paaF ->-> paaG	paaH ->-> paaI	paaI ->-> paaJ	paaX ->-> paaY	pcm ->-> surE	pdxA ->-> surA	pepQ ->-> yigZ	pflD ->-> pflC	pgaC ->-> pgaB	phnH ->-> phnG	phnI ->-> phnH	phnJ ->-> phnI	phnK ->-> phnJ	phnM ->-> phnL	phnN ->-> phnM	phnO ->-> phnN	phoQ ->-> phoP	php ->-> yhfW	potC ->-> potB	potD ->-> potC	potE ->-> speF	potH ->-> potI	ppdB ->-> ppdA	ppdC ->-> ygdB	prfA ->-> prmC	proV ->-> proW	pspB ->-> pspC	pstA ->-> pstC	purK ->-> purE
STym	S	S	S	S	D	C	C	C	C	C	C	S	C	C	C	C	C	C	C	S	S	W	W	W	C	C	C	C	S	D	D	D	W	W	W	S	C	S	S	S	C	C	C	C	C	C	C	C	C
STyiCT18	S	S	S	S	W	C	C	C	C	C	C	C	C	C	C	C	C	C	C	S	S	W	W	W	C	C	C	S	S	D	D	D	W	W	W	S	C	S	S	S	S	C	C	C	C	S	C	C	C
STyiTy2	S	S	S	S	D	C	C	C	C	C	C	C	C	C	C	C	C	C	C	S	S	W	W	W	C	C	C	S	S	D	D	D	W	W	W	S	C	S	S	S	S	C	C	C	C	S	C	C	C
SPtyAATCC	S	S	S	S	W	C	C	C	C	C	C	C	C	C	C	C	C	C	C	S	S	W	W	W	C	C	C	S	S	D	D	D	W	W	W	S	C	S	S	S	C	C	C	C	C	C	C	C	C
SCho	S	S	S	S	D	C	C	C	C	C	C	S	C	C	C	C	C	C	C	S	S	W	W	W	C	C	C	S	W	D	D	D	W	W	W	S	C	W	S	S	C	C	C	C	C	C	C	C	C
SPtyB	S	S	S	S	D	C	C	C	C	C	C	S	C	C	C	C	S	C	C	S	S	W	W	W	S	C	C	S	S	D	D	D	W	W	W	S	C	S	S	S	C	C	C	C	C	C	C	C	C
SNew	S	S	S	S	D	C	C	C	C	C	C	S	C	C	C	C	C	C	C	S	S	W	W	W	C	C	C	C	S	D	D	D	W	W	W	S	C	S	S	S	C	C	S	C	C	C	C	C	C
SHei	S	S	S	S	D	C	C	C	C	C	C	C	C	C	C	C	C	C	C	S	S	W	W	W	C	C	C	S	W	D	D	D	W	W	W	S	C	S	S	S	C	C	C	C	C	C	C	C	C
SSch	S	S	S	S	D	C	C	C	C	C	C	C	C	C	C	C	S	C	C	S	S	W	W	W	C	C	C	S	S	D	D	D	W	W	W	S	C	S	S	S	C	C	S	S	C	C	C	C	C
SPtyAAKU	S	S	S	S	W	C	C	C	C	C	C	C	C	C	C	C	C	C	C	S	S	W	W	W	C	C	C	S	S	D	D	D	W	W	W	S	C	S	S	S	C	C	C	C	C	C	C	C	C
SAgo	S	S	S	S	D	C	C	C	C	C	C	S	C	C	C	C	S	C	C	S	S	W	W	W	C	C	C	S	S	D	D	D	W	W	W	S	C	S	S	S	C	C	C	C	C	C	C	C	C
SDub	S	S	S	S	D	C	C	C	C	C	C	S	C	C	C	C	C	C	C	S	S	W	W	W	C	C	C	C	S	D	D	D	W	W	W	S	C	S	S	S	C	C	C	C	C	C	C	C	C
SGal	S	S	S	S	D	C	C	C	C	C	C	S	C	C	C	C	C	C	C	S	S	W	W	W	C	C	C	C	S	D	D	D	W	W	W	S	C	W	S	S	C	C	C	C	C	C	C	C	C
SEnt	S	S	S	S	W	C	C	C	C	C	C	S	C	C	C	C	C	C	C	S	S	W	W	W	C	C	C	C	S	D	D	D	W	W	W	S	C	S	S	S	C	C	C	C	C	C	C	C	C
SPtyC	S	S	S	S	D	C	S	C	S	C	S	S	C	C	C	C	C	C	C	S	S	W	W	W	C	C	C	S	S	D	D	D	W	W	W	S	C	S	S	S	C	C	C	S	S	C	C	C	C
EColO157	C	C	C	C	C	C	C	C	C	C	C	C	C	C	C	C	C	C	C	S	S	W	W	W	C	C	C	S	C	C	C	C	C	C	C	C	C	W	S	C	C	C	C	C	C	C	C	C	C
SFle	C	C	C	C	W	C	C	C	S	C	C	C	C	C	C	C	C	C	W	S	S	W	W	W	C	C	C	C	W	D	D	D	W	W	W	W	C	C	C	C	S	C	W	C	C	C	C	S	C
EColK12	C	C	C	C	C	C	C	C	C	C	C	C	C	C	C	C	C	C	C	C	C	C	C	C	C	C	C	C	C	C	C	C	C	C	C	C	C	C	C	C	C	C	C	C	C	C	C	C	C
	rsxA ->-> rsxB	rsxB ->-> rsxC	rsxE ->-> nth	rusA ->-> ylcG	rutB ->-> rutA	sapB ->-> sapA	sapC ->-> sapB	sapD ->-> sapC	sbcC ->-> sbcD	scpA ->-> argK	sdhC ->-> sdhD	sdhD ->-> sdhA	selB ->-> selA	sgbH ->-> sgbU	sgbU ->-> sgbE	sgcB ->-> sgcX	smtA ->-> mukF	sohA ->-> yhaV	srlA ->-> srlE	srlR ->-> gutQ	ssuA ->-> ssuE	ssuB ->-> ssuC	ssuD ->-> ssuA	stfR ->-> tfaR	sucC ->-> sucD	sufD ->-> sufC	sufS ->-> sufD	tag ->-> yiaC	tauB ->-> tauC	tauC ->-> tauD	tehA ->-> tehB	tfaE ->-> stfE	tfaQ ->-> ydfN	thiD ->-> thiM	thiE ->-> thiC	thiF ->-> thiE	thiH ->-> thiG	thiL ->-> pgpA	thiP ->-> tbpA	thiQ ->-> thiP	thiS ->-> thiF	tmk ->-> holB	torA ->-> torD	torC ->-> torA	trpA ->-> trpB	trpD ->-> trpE	trpH ->-> yciO	trpS ->-> gph	truA ->-> usg
STym	C	C	C	W	W	C	C	C	C	D	C	C	C	C	C	C	C	D	C	C	D	S	D	S	C	C	C	C	S	W	C	S	S	C	C	C	C	C	C	C	C	C	C	C	C	C	S	C	C
STyiCT18	C	C	C	D	W	C	S	C	C	D	C	C	C	C	C	C	C	D	C	C	D	S	D	S	C	C	C	C	S	W	C	S	S	C	C	C	C	C	C	C	S	C	C	S	C	C	S	C	C
STyiTy2	C	C	C	D	W	C	S	C	C	D	C	C	C	C	C	C	C	D	C	C	D	S	D	S	C	C	C	C	S	W	C	S	S	C	C	C	C	C	C	C	S	C	C	C	C	C	S	C	C
SPtyAATCC	C	C	C	W	W	C	S	C	C	D	C	C	C	C	C	C	C	D	C	C	D	S	D	W	C	S	S	C	S	W	C	D	W	C	C	C	C	C	C	C	C	C	C	C	C	C	S	C	C
SCho	C	C	C	S	W	C	C	C	C	D	W	W	C	C	S	C	C	D	C	C	D	S	D	C	C	C	C	C	S	W	C	S	S	C	C	C	C	C	C	C	W	C	C	C	C	C	S	C	C
SPtyB	C	C	C	W	W	C	C	C	C	D	C	C	C	S	C	C	C	D	C	C	D	S	D	S	C	C	C	C	S	W	C	W	S	C	C	C	C	C	C	C	C	C	C	S	C	C	S	C	C
SNew	C	C	C	D	W	C	C	C	C	D	C	C	C	C	C	C	C	D	C	C	D	S	D	S	C	C	C	C	S	W	C	S	S	C	C	C	C	C	C	C	C	C	C	C	C	C	S	C	C
SHei	C	C	C	D	W	C	C	C	C	D	C	C	C	C	C	C	C	D	C	C	D	S	D	S	C	C	C	C	S	W	C	S	S	C	C	C	C	C	C	C	C	C	C	C	C	C	S	C	C
SSch	C	C	C	W	W	C	S	C	C	D	C	C	C	S	C	C	C	D	C	C	D	S	D	S	C	C	C	C	S	W	C	W	S	C	C	C	C	C	C	C	C	C	C	C	C	C	S	C	C
SPtyAAKU	C	C	C	W	W	S	S	C	C	D	C	C	C	C	C	C	C	D	C	C	D	S	D	W	C	S	S	C	S	W	C	W	W	C	C	C	C	C	C	C	C	C	C	C	C	S	S	C	C
SAgo	C	C	C	D	W	C	C	C	C	D	C	C	C	C	C	C	C	D	C	C	D	S	D	W	C	C	C	C	S	W	C	D	D	C	C	C	C	C	C	C	C	C	C	C	C	C	S	C	C
SDub	C	C	C	W	W	C	C	C	C	D	C	C	C	C	C	C	C	D	C	C	D	S	D	C	C	C	C	C	S	W	C	S	S	C	C	C	C	C	C	C	C	C	C	C	C	C	S	C	C
SGal	C	C	C	D	W	S	C	C	C	D	C	C	C	C	C	C	C	D	C	C	D	S	D	W	C	C	C	C	S	W	C	W	W	C	C	C	C	C	C	C	C	C	C	C	C	C	S	C	C
SEnt	C	C	C	W	W	S	C	C	C	D	C	C	C	C	C	C	C	D	C	C	D	S	D	S	C	C	C	C	S	W	C	S	S	C	C	C	C	C	C	C	C	C	C	C	C	C	S	C	C
SPtyC	C	C	C	W	W	C	C	C	C	D	C	C	C	C	C	C	C	D	C	S	D	S	D	C	C	C	C	C	S	W	C	S	S	C	C	C	C	C	C	C	C	C	C	S	C	C	S	S	C
EColO157	C	C	C	C	C	C	C	C	C	C	C	C	C	S	S	S	C	C	D	C	C	C	C	S	C	C	C	C	C	C	C	S	S	C	C	C	C	C	C	C	C	C	C	C	C	C	C	C	C
SFle	C	C	C	W	C	C	C	C	C	C	C	C	C	S	S	S	C	D	W	C	C	S	C	S	C	C	C	C	C	C	C	D	W	C	C	C	C	C	C	C	W	C	W	S	C	C	C	C	C
EColK12	C	C	C	C	C	C	C	C	C	C	C	C	C	C	C	C	C	C	C	C	C	C	C	C	C	C	C	C	C	C	C	C	C	C	C	C	C	C	C	C	C	C	C	C	C	C	C	C	C
	yahF ->-> yahG	yajL ->-> panE	ybaB ->-> recR	ybbA ->-> ybbP	ybbJ ->-> qmcA	ybbL ->-> ybbM	ybbO ->-> tesA	ybcN ->-> ninE	ybcO ->-> rusA	ybdZ ->-> entF	ybeR ->-> djlB	ybeU ->-> djlC	ybeY ->-> ybeZ	ybfO ->-> ybfC	ybgA ->-> phr	ybgC ->-> tolQ	ybgJ ->-> ybgK	ybgK ->-> ybgL	ybgO ->-> ybgP	ybhF ->-> ybhG	ybhG ->-> ybiH	ybhN ->-> ybhO	ybhO ->-> ybhP	ybhS ->-> ybhF	ybjC ->-> nfsA	ybjI ->-> ybjJ	ybjQ ->-> amiD	ycaR ->-> kdsB	ycbS ->-> ycbT	ycbV ->-> ycbF	yceG ->-> tmk	ycfM ->-> thiK	ycfZ ->-> ymfA	ycjO ->-> ycjP	ycjS ->-> ycjT	ycjT ->-> ycjU	ycjX ->-> ycjF	ydaC ->-> lar	ydaE ->-> kilR	ydaV ->-> ydaW	ydbH ->-> ynbE	ydcU ->-> ydcV	ydcZ ->-> yncA	ydfN ->-> nohA	ydfW ->-> ydfX	ydfX ->-> dicC	ydhJ ->-> ydhK	ydhU ->-> ydhX	ydiI ->-> ydiJ
STym	S	C	C	C	C	C	S	D	D	C	S	C	C	W	S	C	C	C	W	C	C	C	C	C	C	C	C	C	S	S	C	C	D	S	W	W	C	D	W	W	C	S	C	S	D	D	C	C	C
STyiCT18	S	C	C	C	C	C	S	D	W	C	D	D	C	W	S	C	C	C	W	C	C	C	C	C	C	C	C	C	S	S	C	C	D	S	W	W	C	C	C	C	C	S	C	W	D	D	C	C	S
STyiTy2	S	C	C	C	C	C	S	D	D	C	D	D	C	W	S	C	C	C	W	C	C	C	C	C	C	C	C	C	S	S	C	C	D	S	W	W	C	D	W	W	W	S	C	W	D	D	C	C	S
SPtyAATCC	S	C	C	C	W	C	S	D	C	C	D	D	C	W	S	C	C	C	W	C	C	C	C	C	C	C	C	C	S	S	C	C	D	S	W	W	C	D	D	W	C	S	C	D	D	D	C	C	S
SCho	S	C	C	C	C	C	S	D	W	C	C	S	C	W	S	C	C	C	W	C	C	C	C	C	W	C	C	C	S	S	C	C	D	S	W	W	C	D	W	W	C	S	C	S	D	D	C	C	C
SPtyB	S	S	C	C	C	C	S	D	D	C	S	C	C	D	S	C	C	C	W	C	C	C	C	C	C	C	C	C	S	S	C	C	D	S	W	W	C	D	W	W	C	S	C	W	W	W	C	C	C
SNew	S	C	C	C	C	C	S	D	D	C	S	C	C	W	S	C	C	C	W	C	C	C	C	C	C	C	C	C	S	S	C	C	D	S	W	W	C	D	W	W	C	S	C	S	D	D	C	C	C
SHei	S	C	C	C	C	C	S	D	D	C	S	C	C	W	S	C	C	C	W	C	C	C	C	C	C	C	C	C	S	S	C	C	D	S	W	W	C	D	W	W	C	S	C	W	D	D	C	C	C
SSch	W	C	C	C	C	C	S	D	W	C	D	D	C	D	S	C	C	C	W	C	C	C	C	C	C	C	C	C	S	C	C	C	D	S	W	W	C	D	W	W	C	S	C	W	D	W	C	C	C
SPtyAAKU	S	C	C	C	W	C	S	D	C	C	D	D	C	W	S	C	C	C	W	C	C	C	C	C	C	C	C	C	S	S	C	C	D	S	W	W	C	D	D	W	C	S	C	D	D	D	C	C	S
SAgo	S	C	C	C	C	C	S	D	D	C	S	C	C	W	S	C	C	C	W	C	C	C	C	C	C	C	C	C	S	S	C	C	D	S	W	W	C	D	D	W	C	S	C	D	D	D	C	C	C
SDub	S	C	C	C	C	C	S	D	W	C	S	C	C	W	S	C	C	C	W	C	C	C	C	C	C	C	C	C	S	S	C	C	D	S	W	W	C	W	S	W	C	S	C	W	W	W	C	C	C
SGal	S	C	C	W	C	C	S	D	D	C	S	C	C	W	S	C	C	C	W	C	C	C	C	C	W	C	C	C	S	C	C	C	D	S	W	W	C	D	W	W	C	S	C	D	W	W	C	C	C
SEnt	S	C	C	C	C	C	S	D	S	C	S	C	C	W	S	C	C	C	W	C	C	C	C	C	W	C	C	C	S	S	C	C	D	S	W	W	C	D	W	W	C	S	C	W	D	D	C	C	C
SPtyC	S	C	C	C	C	C	S	D	W	C	W	W	C	W	S	S	C	C	W	C	C	C	C	S	C	C	C	C	S	S	C	C	D	S	W	W	C	D	D	W	C	S	C	W	D	D	C	C	C
EColO157	C	C	C	C	C	C	C	C	C	C	C	S	C	S	C	C	C	C	C	C	C	C	C	C	C	C	C	C	S	C	C	C	D	C	C	C	C	S	C	C	C	C	C	S	W	C	C	C	C
SFle	W	C	C	W	C	C	W	D	S	W	C	C	C	W	C	C	W	W	W	C	C	C	C	C	C	S	C	C	C	C	C	C	D	C	C	C	C	D	D	W	C	S	C	D	D	W	S	C	C
EColK12	C	C	C	C	C	C	C	C	C	C	C	C	C	C	C	C	C	C	C	C	C	C	C	C	C	C	C	C	C	C	C	C	C	C	C	C	C	C	C	C	C	C	C	C	C	C	C	C	C
	yffO ->-> yffP	yfiH ->-> rluD	yfiR ->-> yfiN	yfjF ->-> yfjG	yfjK ->-> yfjL	ygaZ ->-> ygaH	ygbJ ->-> ygbK	ygcN ->-> ygcO	ygcQ ->-> ygcR	ygdB ->-> ppdB	ygfM ->-> xdhD	ygfS ->-> ygfT	ygfX ->-> ygfY	yggC ->-> yggD	yggF ->-> yggP	yggL ->-> trmI	yggT ->-> yggU	ygjM ->-> ygjN	yhbJ ->-> npr	yhbS ->-> yhbT	yhcH ->-> nanK	yhdT ->-> panF	yheM ->-> yheN	yheN ->-> yheO	yheS ->-> yheT	yheT ->-> yheU	yhfW ->-> yhfX	yhhJ ->-> rbbA	yidF ->-> yidG	yidG ->-> yidH	yidJ ->-> yidK	yigA ->-> xerC	yigP ->-> ubiB	yihX ->-> yihY	yihY ->-> dtd	yjbF ->-> yjbG	yjbG ->-> yjbH	yjdA ->-> yjcZ	yjeF ->-> yjeE	yjeN ->-> yjeO	yjiG ->-> yjiH	yjjU ->-> yjjV	ykgF ->-> ykgG	ykgO ->-> ykgM	ylbF ->-> ybcF	ylbH ->-> ybbD	ymcE ->-> gnsA	ymdE ->-> ycdU	ymfL ->-> ymfM
STym	D	C	C	C	D	D	C	S	W	C	D	S	C	S	W	C	C	S	C	C	C	C	C	C	S	S	W	C	C	C	W	C	C	C	C	C	C	D	C	W	C	C	D	S	S	S	W	D	D
STyiCT18	D	C	C	C	D	D	S	S	W	C	D	S	S	S	W	C	C	C	C	C	C	C	C	C	W	W	W	S	C	W	W	C	C	C	C	C	C	D	C	W	C	C	D	S	S	W	W	D	D
STyiTy2	D	C	C	C	D	D	S	S	W	C	D	S	S	S	W	C	C	C	C	C	C	C	C	C	W	W	W	S	C	W	W	C	C	C	C	C	C	D	C	W	C	C	D	S	S	W	W	D	D
SPtyAATCC	D	C	C	C	D	D	C	S	W	C	D	S	S	W	W	C	C	C	C	C	C	C	C	C	S	C	W	C	C	C	W	C	C	W	W	C	C	D	C	W	C	C	D	S	S	W	W	D	D
SCho	D	C	S	C	D	D	C	S	W	C	D	S	C	S	W	C	C	D	C	C	C	C	C	C	S	C	W	C	C	C	W	C	C	C	C	C	C	D	C	W	C	C	D	S	S	S	W	D	W
SPtyB	D	C	C	S	D	D	C	S	W	C	D	S	C	S	W	C	C	C	S	C	C	C	C	C	S	C	W	C	S	C	W	C	C	C	C	C	C	D	C	W	C	C	D	S	S	W	W	D	D
SNew	D	C	C	C	W	D	C	S	W	C	D	S	C	C	C	C	C	S	C	C	C	C	C	C	S	C	W	C	C	C	W	C	C	C	C	C	C	D	C	W	C	C	D	S	S	S	W	D	D
SHei	D	C	S	C	D	D	C	S	W	C	D	S	S	S	W	C	C	S	C	C	C	C	C	C	S	C	W	C	C	C	W	C	C	C	C	C	C	D	C	W	C	C	D	S	S	S	W	D	D
SSch	D	C	S	C	D	D	C	S	W	C	D	S	C	C	C	C	C	S	C	C	C	C	C	C	S	C	W	C	C	C	W	C	C	C	C	C	C	D	C	D	C	C	D	S	W	W	W	D	W
SPtyAAKU	D	C	C	S	D	D	C	S	W	C	D	S	S	W	W	C	C	C	C	C	C	C	C	C	S	C	W	C	C	C	W	C	C	W	W	C	C	D	C	W	C	C	D	S	S	W	W	D	D
SAgo	D	C	C	C	D	D	C	S	W	C	D	S	C	S	W	C	C	S	C	C	C	C	C	C	S	C	W	C	C	C	W	C	C	C	C	C	C	D	C	W	C	C	D	S	S	S	W	D	D
SDub	D	C	S	C	D	D	C	S	W	C	D	S	C	S	W	C	C	S	C	C	C	C	C	C	S	C	W	S	C	C	W	C	C	C	C	C	C	D	C	W	C	C	D	S	S	S	W	D	W
SGal	D	C	C	C	D	D	C	S	W	C	D	S	C	S	W	C	C	S	C	C	C	C	C	C	S	C	W	C	C	C	W	C	C	C	C	C	C	D	W	W	C	C	D	S	S	S	W	D	D
SEnt	D	C	C	C	D	D	C	S	W	C	D	S	C	S	W	C	C	S	C	C	C	C	C	C	S	C	W	C	C	C	W	C	C	C	C	C	C	D	C	W	C	C	D	S	S	S	W	D	W
SPtyC	D	C	C	S	D	D	C	S	W	C	D	S	C	S	W	C	S	D	C	C	C	C	C	C	S	C	W	C	C	C	W	C	C	C	S	C	C	D	C	W	C	C	D	S	S	S	W	D	D
EColO157	D	C	C	C	D	C	W	C	S	C	C	S	C	C	C	C	C	C	C	C	C	C	C	C	C	C	W	C	C	C	C	C	C	C	C	C	C	C	C	D	C	S	C	C	C	C	W	C	D
SFle	D	C	S	C	D	C	W	C	C	C	W	S	C	S	C	C	C	C	C	C	C	C	C	C	C	C	S	C	C	C	W	C	C	C	C	C	C	S	C	D	C	S	C	W	W	W	W	W	D
EColK12	C	C	C	C	C	C	C	C	C	C	C	C	C	C	C	C	C	C	C	C	C	C	C	C	C	C	C	C	C	C	C	C	C	C	C	C	C	C	C	C	C	C	C	C	C	C	C	C	C
	ECs0290 ->-> ECs0291	ECs0291 ->-> ECs0292	ECs0292 ->-> ECs0293	ECs0294 ->-> ECs0295	ECs0297 ->-> ECs0298	ECs0299 ->-> ECs0300	ECs0300 ->-> ECs0301	ECs0301 ->-> ECs0302	ECs0328 ->-> ECs0329	ECs0349 ->-> ECs0350	ECs0376 ->-> ECs0377	ECs0377 ->-> ECs0378	ECs0415 ->-> ECs0416	ECs0417 ->-> ECs0418	ECs0442 ->-> ECs0443	ECs0461 ->-> ECs0462	ECs0543 ->-> ECs0544	ECs0544 ->-> ECs0545	ECs0571 ->-> ECs0572	ECs0726 ->-> ECs0727	ECs0750 ->-> kgd	ECs0759 ->-> ECs0760	ECs0761 ->-> ECs0762	ECs0763 ->-> ECs0764	ECs0807 ->-> ECs0808	ECs0808 ->-> ECs0809	ECs0809 ->-> ECs5398	ECs0810 ->-> ECs0811	ECs0811 ->-> ECs0812	ECs0812 ->-> ECs0813	ECs0819 ->-> ECs0820	ECs0820 ->-> ECs0822	ECs0823 ->-> ECs0824	ECs0824 ->-> ECs0825	ECs0825 ->-> ECs0826	ECs0826 ->-> ECs0827	ECs0828 ->-> ECs0829	ECs0830 ->-> ECs0831	ECs0832 ->-> ECs0833	ECs0836 ->-> ECs0837	ECs0837 ->-> ECs0838	ECs0840 ->-> ECs0841	ECs0844 ->-> ECs0845	ECs1005 ->-> ECs1006	ECs1026 ->-> ECs1027	ECs1058 ->-> ECs1059	ECs1067 ->-> ECs1068	ECs1070 ->-> ECs1071	ECs1083 ->-> ECs1084
STym	D	D	D	D	D	D	D	D	D	W	S	S	S	S	D	S	S	S	C	W	W	D	D	D	D	D	D	D	W	S	S	W	W	S	W	W	C	C	S	S	S	S	W	C	S	D	D	D	W
STyiCT18	D	D	D	D	W	S	C	C	D	W	S	S	S	S	D	W	S	S	D	W	W	D	D	D	D	W	S	D	W	S	W	D	D	D	D	D	W	D	D	D	D	D	D	S	S	D	D	W	D
STyiTy2	D	D	D	D	W	S	S	S	D	W	S	S	S	S	D	W	S	S	D	W	W	D	D	D	D	W	S	D	W	S	W	D	D	D	D	D	W	D	D	D	D	D	D	S	S	D	D	D	D
SPtyAATCC	D	D	D	D	W	W	C	C	D	W	S	S	S	S	D	W	S	S	D	W	W	D	D	D	D	D	D	S	W	W	S	W	D	D	D	D	W	D	D	D	D	D	D	S	S	D	D	D	W
SCho	D	D	D	D	D	W	W	D	D	W	S	S	S	S	D	D	S	S	W	W	W	D	D	D	D	D	D	D	W	S	S	W	W	W	W	S	W	D	C	C	S	S	W	C	S	D	D	D	S
SPtyB	D	D	D	D	W	S	C	C	D	W	S	S	S	S	D	D	S	S	W	W	W	D	D	D	D	W	S	D	W	S	D	D	W	S	W	D	W	D	D	D	D	D	D	C	S	D	D	W	W
SNew	D	D	D	D	C	S	S	C	D	W	S	S	S	S	D	D	S	S	W	W	W	D	D	D	D	D	D	D	W	S	S	W	W	S	S	S	C	C	S	C	S	S	W	C	S	D	D	D	D
SHei	D	D	D	D	D	W	W	D	D	W	S	S	S	S	D	S	S	S	W	W	W	D	D	D	D	W	S	W	S	S	S	W	W	S	S	S	C	C	S	C	C	S	W	C	S	D	D	D	D
SSch	D	D	D	D	W	S	W	W	D	W	S	S	S	S	D	S	S	S	D	W	W	D	D	D	D	D	D	D	W	S	W	D	W	S	S	S	C	C	C	C	S	W	W	C	S	D	D	D	W
SPtyAAKU	D	D	D	D	W	W	C	C	D	W	S	S	S	S	D	W	S	S	D	W	W	D	D	D	D	D	D	S	W	W	S	W	D	D	D	D	W	D	D	D	D	D	D	S	S	D	D	D	W
SAgo	D	D	D	D	W	S	W	W	D	W	S	S	S	S	D	W	S	S	W	W	W	D	D	W	D	D	D	D	D	W	W	D	D	D	D	D	W	D	D	D	D	D	D	C	S	D	D	D	D
SDub	D	D	D	D	D	S	W	D	D	W	S	S	S	S	D	D	S	S	W	W	W	D	D	D	D	D	D	W	S	S	S	W	W	S	S	S	C	C	S	C	C	S	W	C	S	D	D	D	W
SGal	D	D	D	D	D	W	D	D	D	W	S	S	S	S	D	D	S	S	W	W	W	D	D	D	D	D	D	D	D	W	S	W	W	S	W	W	C	C	S	S	C	S	D	C	S	D	D	D	D
SEnt	D	D	D	D	D	W	D	D	D	W	S	S	S	S	D	D	S	S	W	W	W	D	D	D	D	D	D	D	D	W	S	W	W	W	D	D	W	D	D	D	D	D	D	C	S	D	D	D	W
SPtyC	D	D	D	D	D	D	D	D	D	W	S	S	S	S	D	D	S	S	W	W	W	D	D	D	D	D	D	D	W	S	S	W	W	S	S	S	C	S	S	C	C	S	W	C	S	D	D	D	W
EColO157	C	C	C	C	C	C	C	C	C	C	C	C	C	C	C	C	C	C	C	C	C	C	C	C	C	C	C	C	C	C	C	C	C	C	C	C	C	C	C	C	C	C	C	C	C	C	C	C	C
SFle	D	D	D	D	D	S	W	D	S	D	S	S	S	S	C	D	W	W	D	W	C	D	D	D	D	D	D	D	D	W	S	W	D	D	D	D	W	D	C	C	C	S	W	S	C	D	D	W	S
EColK12	D	D	D	D	D	W	D	D	D	D	S	S	S	S	W	D	W	W	W	W	W	D	D	D	D	W	W	D	D	W	S	W	D	D	D	D	W	D	D	D	D	D	W	S	S	S	D	W	S
	ECs1225 ->-> ECs1226	ECs1226 ->-> ECs1227	ECs1227 ->-> ECs1228	ECs1232 ->-> ECs1233	ECs1246 ->-> ECs1247	ECs1248 ->-> ECs1249	ECs1249 ->-> ECs1250	ECs1292 ->-> ECs1293	ECs1295 ->-> ECs1296	ECs1308 ->-> ECs1309	ECs1311 ->-> ECs1312	ECs1337 ->-> ECs1338	ECs1341 ->-> ECs1342	ECs1345 ->-> ECs1346	ECs1347 ->-> ECs1348	ECs1348 ->-> ECs1349	ECs1380 ->-> ECs1381	ECs1386 ->-> ECs1387	ECs1391 ->-> ECs1392	ECs1397 ->-> ECs1398	ECs1398 ->-> ECs1399	ECs1406 ->-> ECs1407	ECs1423 ->-> ECs1424	ECs1501 ->-> ECs1502	ECs1507 ->-> ECs1508	ECs1509 ->-> ECs1510	ECs1511 ->-> ECs1512	ECs1512 ->-> ECs1513	ECs1513 ->-> ECs1514	ECs1514 ->-> ECs1515	ECs1515 ->-> ECs1516	ECs1523 ->-> ECs1524	ECs1536 ->-> ECs1537	ECs1541 ->-> ECs1542	ECs1546 ->-> ECs1547	ECs1547 ->-> ECs1548	ECs1554 ->-> ECs1555	ECs1558 ->-> ECs1559	ECs1577 ->-> ECs1578	ECs1578 ->-> ECs1579	ECs1579 ->-> ECs1580	ECs1581 ->-> ECs1582	ECs1586 ->-> ECs1587	ECs1592 ->-> ECs1593	ECs1593 ->-> ECs1594	ECs1594 ->-> ECs1595	ECs1595 ->-> ECs1596	ECs1597 ->-> ECs1598	ECs1609 ->-> ECs1610
STym	D	D	D	D	D	D	D	W	D	D	W	D	D	D	D	D	W	S	D	D	D	D	C	D	D	W	D	D	D	D	D	W	D	D	D	D	S	S	D	D	D	W	D	D	D	D	D	D	D
STyiCT18	D	D	D	D	W	D	D	W	D	D	D	D	D	D	D	D	D	S	D	D	D	W	C	W	W	W	W	D	D	D	D	W	D	D	D	D	D	D	D	D	D	D	D	D	D	D	D	D	W
STyiTy2	D	D	D	D	D	D	D	W	D	D	D	D	D	D	D	D	D	S	D	D	D	W	C	D	D	W	D	D	D	D	D	W	D	D	D	D	D	D	D	D	D	D	D	D	D	D	D	D	D
SPtyAATCC	D	D	D	D	W	D	D	W	D	D	D	D	D	D	D	D	D	S	D	D	D	D	C	W	D	W	D	D	D	D	D	S	D	D	D	D	D	D	D	D	D	D	D	D	D	D	D	D	W
SCho	D	D	D	D	W	D	D	W	D	D	W	D	D	D	D	D	W	S	D	D	D	D	W	W	D	S	D	D	D	D	D	S	D	D	D	D	S	S	D	D	D	D	D	D	D	D	D	D	W
SPtyB	D	D	D	D	W	W	W	W	D	D	W	D	D	D	D	D	W	S	D	D	D	S	C	W	D	S	D	D	W	W	D	W	D	D	D	D	D	D	D	D	D	D	D	W	W	W	D	S	S
SNew	D	D	W	D	D	D	D	W	D	D	W	D	D	D	D	D	W	S	D	D	D	D	S	W	D	S	D	D	D	D	D	W	D	D	D	D	S	W	D	D	D	D	D	D	D	D	D	D	W
SHei	D	D	W	D	W	D	D	W	D	D	W	D	D	D	D	D	W	S	D	D	D	S	S	W	D	W	D	D	D	D	D	W	D	D	D	D	S	W	D	D	D	W	D	D	D	D	D	D	W
SSch	D	D	D	D	D	D	D	W	D	D	W	D	D	D	D	D	W	S	D	D	D	D	S	W	D	W	D	D	D	D	D	S	D	D	D	D	S	D	D	D	D	W	W	W	W	S	W	S	W
SPtyAAKU	D	D	D	D	W	D	D	W	D	D	D	D	D	D	D	D	D	S	D	D	D	D	C	W	D	W	D	D	D	D	D	S	D	D	D	D	D	D	D	D	D	D	D	D	D	D	D	D	W
SAgo	D	D	W	D	D	D	D	W	D	D	W	D	D	D	D	D	W	S	D	D	D	D	S	W	D	W	D	D	D	D	D	D	D	D	D	D	D	D	D	D	D	D	D	D	D	D	D	D	W
SDub	D	D	D	D	W	D	D	W	D	D	W	D	D	D	D	D	D	S	D	D	D	D	S	W	D	S	D	D	D	D	D	S	D	D	D	D	S	W	D	D	D	D	D	W	W	S	W	S	W
SGal	D	D	D	D	D	D	D	W	D	D	W	D	D	D	D	D	W	S	D	D	D	W	C	W	D	W	D	D	D	D	D	D	D	D	D	D	S	S	D	D	D	D	D	D	D	D	D	D	W
SEnt	D	D	D	D	W	D	D	W	D	D	W	D	D	D	D	D	W	S	D	D	D	D	C	W	D	W	D	D	D	D	D	S	D	D	D	D	W	D	D	D	D	D	D	W	W	S	W	S	W
SPtyC	D	D	D	D	W	D	D	W	D	D	W	D	D	D	D	D	W	S	D	D	D	W	W	W	D	S	D	D	D	D	D	S	D	D	D	D	S	W	D	D	D	D	D	D	D	D	D	D	W
EColO157	C	C	C	C	C	C	C	C	C	C	C	C	C	C	C	C	C	C	C	C	C	C	C	C	C	C	C	C	C	C	C	C	C	C	C	C	C	C	C	C	C	C	C	C	C	C	C	C	C
SFle	D	D	D	D	D	D	D	W	D	S	S	S	W	D	D	D	S	D	D	S	W	S	C	W	W	W	D	D	D	D	D	W	D	D	W	D	S	S	W	D	D	C	S	S	C	S	W	S	W
EColK12	D	D	D	D	D	D	D	W	D	D	W	D	D	D	D	D	W	S	D	S	W	S	S	W	S	W	W	D	D	D	D	S	D	D	D	D	D	D	D	D	D	D	D	W	D	D	D	W	S
	ECs1863 ->-> ECs1864	ECs1918 ->-> ECs1919	ECs1942 ->-> ECs1943	ECs1954 ->-> ECs1955	ECs1956 ->-> ECs1957	ECs1957 ->-> ECs1958	ECs1959 ->-> ECs1960	ECs1970 ->-> ECs1971	ECs1974 ->-> ECs1975	ECs1975 ->-> ECs1976	ECs1977 ->-> ECs1978	ECs1978 ->-> ECs1979	ECs1983 ->-> ECs1984	ECs1984 ->-> ECs1985	ECs1986 ->-> ECs1987	ECs1987 ->-> ECs1988	ECs1992 ->-> ECs1993	ECs2017 ->-> ECs2018	ECs2116 ->-> ECs2117	ECs2162 ->-> ECs2163	ECs2163 ->-> ECs5445	ECs2164 ->-> ECs2165	ECs2165 ->-> ECs2166	ECs2166 ->-> ECs2167	ECs2170 ->-> ECs2171	ECs2176 ->-> ECs2177	ECs2177 ->-> ECs2178	ECs2178 ->-> ECs2179	ECs2179 ->-> ECs2180	ECs2195 ->-> ECs2196	ECs2201 ->-> ECs2202	ECs2202 ->-> ECs2203	ECs2205 ->-> ECs2206	ECs2207 ->-> ECs2208	ECs2214 ->-> ECs2215	ECs2216 ->-> ECs2217	ECs2219 ->-> ECs2220	ECs2222 ->-> ECs2223	ECs2236 ->-> ECs2237	ECs2238 ->-> ECs2239	ECs2239 ->-> ECs2240	ECs2244 ->-> ECs2245	ECs2245 ->-> ECs2246	ECs2248 ->-> ECs5451	ECs2251 ->-> ECs2252	ECs2253 ->-> ECs2254	ECs2264 ->-> ECs2265	ECs2267 ->-> ECs2268	ECs2274 ->-> ECs5457
STym	S	W	D	D	W	D	D	D	D	D	D	D	S	S	S	W	W	D	S	S	S	S	S	S	S	S	S	S	S	W	D	D	W	D	D	S	W	D	S	S	S	D	D	D	D	D	D	W	D
STyiCT18	S	D	W	D	C	C	D	D	D	D	D	D	D	D	D	D	D	D	D	D	D	D	D	D	D	W	D	D	D	D	D	D	W	W	D	S	D	D	D	D	D	D	D	D	D	D	D	D	S
STyiTy2	S	D	D	D	W	D	D	D	D	D	D	D	D	D	D	D	D	D	D	D	D	D	D	D	D	W	D	D	D	D	D	D	W	D	D	W	D	D	D	D	D	D	D	D	D	D	D	D	D
SPtyAATCC	S	D	D	D	W	W	D	D	D	D	D	D	D	D	D	D	D	D	W	D	D	D	D	D	D	W	D	D	D	D	D	D	W	D	D	D	D	D	D	D	D	D	D	D	D	D	D	W	D
SCho	S	W	D	D	W	W	D	D	D	D	D	D	S	S	S	W	W	D	W	S	S	S	S	S	S	S	S	S	S	S	D	D	S	D	D	S	W	D	S	S	S	D	D	D	D	D	D	S	D
SPtyB	S	W	D	D	W	D	D	D	D	D	D	D	D	D	D	D	D	D	S	D	D	D	D	D	D	W	D	D	D	S	W	D	S	D	D	S	W	D	D	D	D	D	D	D	D	D	D	W	D
SNew	S	W	D	D	W	W	D	D	D	D	D	D	S	S	S	W	W	D	D	S	W	S	S	W	S	S	S	S	S	W	D	D	S	D	D	S	W	D	S	S	S	D	D	D	D	D	D	W	D
SHei	S	W	D	D	W	D	D	D	D	D	D	D	S	S	S	W	W	D	D	S	S	S	S	W	S	W	D	D	D	S	D	D	W	D	D	W	W	W	S	S	S	D	D	D	D	D	D	D	D
SSch	S	W	D	D	W	D	D	D	W	D	D	D	S	S	W	W	W	D	W	W	D	S	S	W	S	S	W	D	D	S	D	D	W	D	D	S	W	D	W	S	S	D	D	W	D	W	D	S	D
SPtyAAKU	S	D	D	D	W	W	D	D	D	D	D	D	D	D	D	D	D	D	W	D	D	D	D	D	D	W	D	D	D	D	D	D	W	D	D	D	D	D	D	D	D	D	D	D	D	D	D	W	D
SAgo	S	W	D	D	D	D	D	D	D	D	D	D	D	D	D	D	D	D	S	D	D	D	D	D	D	W	D	D	D	D	D	D	W	D	D	D	W	D	D	D	D	D	D	D	D	D	D	D	D
SDub	S	D	D	D	W	D	D	D	D	D	D	D	S	S	S	W	W	D	D	S	S	S	S	W	S	W	D	D	D	S	D	D	S	D	D	S	D	D	S	S	S	D	D	D	D	D	D	S	D
SGal	S	W	D	D	W	D	D	D	D	D	D	D	S	S	S	W	D	D	W	S	S	S	S	W	S	W	D	D	D	D	D	D	W	D	D	W	W	D	S	S	S	D	D	D	D	D	D	W	D
SEnt	S	W	D	D	C	C	W	D	D	D	D	D	D	W	D	D	D	D	S	D	D	W	D	D	D	W	D	D	D	W	D	D	W	D	D	W	W	D	D	W	D	D	D	W	D	W	W	S	D
SPtyC	S	W	D	D	W	D	D	D	D	D	D	D	S	S	S	W	W	D	W	S	W	S	S	W	S	W	D	D	D	W	D	D	S	D	D	S	W	D	S	S	S	D	D	D	D	D	D	S	D
EColO157	C	C	C	C	C	C	C	C	C	C	C	C	C	C	C	C	C	C	C	C	C	C	C	C	C	C	C	C	C	C	C	C	C	C	C	C	C	C	C	C	C	C	C	C	C	C	C	C	C
SFle	S	S	W	D	S	C	D	D	W	D	W	D	S	S	S	W	W	D	W	S	S	S	S	W	S	S	S	S	W	W	D	D	W	W	D	S	S	S	S	S	S	D	W	W	D	D	D	S	D
EColK12	S	W	W	D	W	W	D	D	D	D	D	D	D	D	D	D	W	D	S	D	D	D	W	W	D	W	D	W	S	W	D	D	W	W	S	S	W	D	D	D	D	D	D	D	D	D	D	W	S
	ECs2796 ->-> ECs2797	ECs2797 ->-> ECs2798	ECs2836 ->-> ECs2837	ECs2842 ->-> ECs2843	ECs2843 ->-> ECs2844	ECs2844 ->-> ECs2845	ECs2856 ->-> ECs2857	ECs2869 ->-> ECs2870	ECs2879 ->-> ECs2880	ECs2890 ->-> ECs2891	ECs2932 ->-> ECs2933	ECs2940 ->-> ECs2941	ECs2945 ->-> ECs2946	ECs2947 ->-> ECs2948	ECs2948 ->-> ECs2949	ECs2955 ->-> ECs2956	ECs2958 ->-> ECs2959	ECs2960 ->-> ECs2961	ECs2961 ->-> ECs2962	ECs2962 ->-> ECs2963	ECs2963 ->-> ECs2964	ECs2975 ->-> ECs2976	ECs2976 ->-> ECs2977	ECs2977 ->-> ECs2978	ECs2978 ->-> ECs2979	ECs2980 ->-> ECs2981	ECs2981 ->-> ECs2982	ECs2982 ->-> ECs2983	ECs2985 ->-> ECs2986	ECs2986 ->-> ECs2987	ECs2997 ->-> ECs2998	ECs3001 ->-> ECs3002	ECs3002 ->-> ECs3003	ECs3003 ->-> ECs3004	ECs3006 ->-> ECs3007	ECs3009 ->-> ECs3010	ECs3132 ->-> ECs3133	ECs3233 ->-> ECs3234	ECs3234 ->-> ECs3235	ECs3250 ->-> ECs3251	ECs3381 ->-> ECs3382	ECs3382 ->-> ECs3383	ECs3383 ->-> ECs3384	ECs3490 ->-> ECs3491	ECs3493 ->-> ECs3494	ECs3501 ->-> ECs3502	ECs3502 ->-> ECs3503	ECs3503 ->-> ECs3504	ECs3510 ->-> ECs3511
STym	D	D	S	W	W	W	C	S	D	D	W	W	S	S	S	S	W	S	W	W	S	W	W	W	D	D	D	D	D	W	D	D	D	D	D	D	W	D	D	W	S	C	C	W	D	S	S	W	D
STyiCT18	D	D	S	W	W	W	C	S	D	D	D	D	D	D	D	D	D	W	D	D	D	D	W	W	D	D	D	D	D	W	D	S	W	D	W	D	D	D	D	D	S	C	S	D	D	S	S	W	D
STyiTy2	D	D	S	W	W	W	C	S	D	D	D	D	D	D	D	D	D	W	D	D	D	D	W	W	D	D	D	D	D	W	D	S	W	D	W	D	D	D	D	D	S	C	S	D	D	S	S	W	D
SPtyAATCC	D	D	S	W	W	W	S	S	D	D	D	D	D	D	D	D	D	W	D	D	D	W	S	S	W	W	W	W	D	D	W	D	D	D	W	D	D	W	D	W	S	C	S	D	D	S	W	D	D
SCho	D	D	S	W	W	W	S	S	D	D	W	W	S	S	S	D	W	S	S	W	W	W	W	W	D	W	W	D	W	S	W	D	D	D	D	W	W	W	D	W	S	C	C	W	D	S	S	W	D
SPtyB	D	D	S	W	W	W	S	S	D	D	W	D	D	D	D	D	W	W	D	W	S	W	W	W	D	D	D	D	W	S	D	S	W	D	W	W	W	D	D	W	S	C	C	W	D	S	S	W	D
SNew	D	D	S	W	W	W	S	S	D	D	W	W	S	S	S	S	W	S	S	S	S	D	W	W	D	D	D	D	W	S	D	D	D	D	D	D	W	D	D	W	S	C	C	W	D	S	S	W	D
SHei	D	D	S	W	W	W	S	S	D	D	W	W	S	S	S	S	W	S	S	S	S	W	S	S	W	D	D	D	W	S	W	S	W	D	W	W	W	W	D	W	S	C	C	W	W	S	S	W	D
SSch	D	D	S	W	W	W	S	D	D	D	W	W	W	S	S	S	W	S	S	S	S	D	W	W	D	W	W	D	D	W	D	D	D	D	D	D	W	D	D	W	S	C	C	W	D	S	S	W	D
SPtyAAKU	D	D	S	W	W	W	S	S	D	D	D	D	D	D	D	D	D	W	D	D	D	W	S	S	W	W	W	W	D	D	W	D	D	D	W	D	D	W	D	W	S	C	S	D	D	S	W	D	D
SAgo	D	D	S	W	W	W	S	S	D	D	W	D	D	D	D	D	W	W	D	D	D	D	D	D	D	D	D	D	D	D	D	D	D	D	D	D	W	D	D	W	S	C	C	W	D	W	W	D	D
SDub	D	D	S	W	W	W	S	S	D	D	D	W	S	S	S	S	D	S	S	S	S	D	W	W	D	D	W	W	D	W	D	D	D	D	D	W	D	W	D	W	S	C	C	D	D	S	S	W	D
SGal	D	D	S	W	W	W	S	S	D	D	W	D	S	S	S	S	W	S	W	W	S	D	D	D	D	D	D	D	D	D	D	D	D	D	D	D	W	D	D	W	S	C	C	W	D	W	W	D	D
SEnt	D	D	S	W	W	W	S	S	D	D	W	D	D	W	D	D	W	W	D	D	W	D	D	D	D	D	D	D	D	D	D	D	D	D	D	W	W	D	D	W	S	C	C	W	D	S	W	D	D
SPtyC	D	D	S	W	W	W	S	S	D	D	W	W	S	S	S	S	W	S	S	S	S	W	S	W	D	D	D	D	W	S	W	D	D	D	D	D	W	W	D	W	S	C	C	W	D	S	S	W	D
EColO157	C	C	C	C	C	C	C	C	C	C	C	C	C	C	C	C	C	C	C	C	C	C	C	C	C	C	C	C	C	C	C	C	C	C	C	C	C	C	C	C	C	C	C	C	C	C	C	C	C
SFle	S	W	S	D	D	W	C	D	W	W	S	W	S	S	S	D	S	W	D	D	D	S	W	D	D	D	D	D	D	D	D	D	D	D	D	D	S	W	W	S	D	W	S	S	S	W	W	D	D
EColK12	W	W	S	W	W	W	S	D	S	W	W	W	D	D	W	D	W	W	D	D	D	W	D	D	D	D	D	D	S	S	D	W	W	D	D	W	W	D	D	S	D	W	S	W	D	S	W	D	D
	ECs4331 ->-> ECs4332	ECs4332 ->-> ECs4333	ECs4334 ->-> ECs4335	ECs4336 ->-> ECs4337	ECs4338 ->-> ECs4339	ECs4339 ->-> fabG	ECs4350 ->-> ECs4351	ECs4352 ->-> ECs4353	ECs4353 ->-> ECs4354	ECs4356 ->-> ECs4357	ECs4384 ->-> ECs4385	ECs4386 ->-> ECs4387	ECs4499 ->-> ECs4500	ECs4539 ->-> ECs4540	ECs4545 ->-> ECs4546	ECs4565 ->-> ECs4566	ECs4566 ->-> ECs4567	ECs4568 ->-> ECs4569	ECs4569 ->-> ECs4570	ECs4574 ->-> ECs4575	ECs4580 ->-> ECs4581	ECs4581 ->-> ECs4582	ECs4582 ->-> ECs4583	ECs4584 ->-> ECs4585	ECs4585 ->-> ECs4586	ECs4597 ->-> ECs4598	ECs4600 ->-> ECs4601	ECs4642 ->-> ECs4643	ECs4659 ->-> ECs4660	ECs4702 ->-> ilvM	ECs4832 ->-> ECs4833	ECs4949 ->-> ECs4950	ECs4954 ->-> ECs4955	ECs4956 ->-> ECs5580	ECs4957 ->-> ECs4958	ECs4958 ->-> ECs4959	ECs4959 ->-> ECs4960	ECs4965 ->-> ECs4966	ECs4966 ->-> ECs4967	ECs4968 ->-> ECs4969	ECs4970 ->-> ECs4971	ECs4973 ->-> ECs4974	ECs4975 ->-> ECs4976	ECs4976 ->-> ECs4977	ECs4978 ->-> ECs4979	ECs4982 ->-> ECs4983	ECs4983 ->-> ECs4984	ECs4984 ->-> ECs4985	ECs4985 ->-> ECs4986
STym	D	D	D	D	W	W	C	C	S	D	D	S	S	D	D	D	D	C	W	W	S	S	C	D	D	C	S	D	W	C	S	D	D	D	D	D	D	D	D	D	D	D	D	D	D	D	D	D	D
STyiCT18	D	D	D	D	W	W	S	C	S	D	D	S	S	W	D	D	D	C	W	W	S	S	C	D	D	W	S	D	W	C	S	D	D	D	D	D	W	D	D	W	S	D	W	W	D	D	D	D	D
STyiTy2	D	D	D	D	W	W	S	C	S	D	D	S	S	W	D	D	D	C	W	W	S	S	C	D	D	W	S	D	W	C	S	D	D	D	D	D	W	D	D	W	S	D	W	W	D	D	D	D	D
SPtyAATCC	D	D	D	D	W	W	C	C	S	D	D	S	S	D	D	D	D	C	W	W	S	S	C	D	D	W	S	D	W	C	S	D	D	D	D	D	D	D	D	D	D	D	D	D	D	D	D	D	D
SCho	D	W	D	D	W	W	C	C	S	D	D	S	S	D	D	D	D	C	W	W	S	S	C	D	D	C	S	D	W	S	S	D	D	D	D	D	D	D	D	D	D	D	D	D	D	D	D	D	D
SPtyB	D	D	D	D	W	W	C	C	S	D	D	S	S	S	D	D	D	C	W	W	S	S	C	D	D	C	S	D	W	C	S	D	D	D	D	D	D	D	D	D	D	D	D	D	W	W	S	S	S
SNew	D	D	D	D	W	W	C	C	S	D	D	S	S	D	D	D	D	C	W	W	S	W	W	D	D	C	S	D	W	C	S	D	D	D	D	D	D	D	D	D	D	D	D	D	D	D	D	D	D
SHei	D	D	D	D	W	W	C	C	S	D	D	S	S	S	D	D	D	C	W	W	S	W	W	D	D	C	S	D	W	C	S	D	D	D	D	D	D	D	D	D	D	D	D	D	D	D	D	D	D
SSch	D	D	D	D	W	W	C	C	S	D	D	S	S	D	D	D	D	C	W	W	S	W	W	D	D	C	S	D	W	C	S	D	D	D	D	D	D	D	D	D	D	D	D	D	W	W	S	S	S
SPtyAAKU	D	D	D	D	W	W	C	C	S	D	D	S	S	D	D	D	D	C	W	W	S	S	C	D	D	W	S	D	W	C	S	D	D	D	D	D	D	D	D	D	D	D	D	D	D	D	D	D	D
SAgo	D	D	D	D	W	W	C	C	S	D	D	S	S	D	D	D	D	C	W	W	S	W	W	D	D	C	S	D	W	C	S	D	D	D	D	D	D	D	D	D	D	D	D	D	D	D	D	D	D
SDub	D	D	D	D	W	W	S	W	D	D	D	S	S	D	D	D	D	C	W	W	S	W	W	D	D	C	S	D	W	C	S	D	D	D	D	D	D	D	D	D	D	D	D	D	W	W	W	W	S
SGal	D	D	D	D	W	W	S	W	D	D	D	S	S	W	D	D	D	C	W	W	S	S	C	D	D	C	S	D	W	C	S	D	D	D	D	D	D	D	D	D	D	D	D	D	D	D	D	D	D
SEnt	D	D	D	D	W	W	S	W	D	D	D	S	S	D	D	D	D	C	W	W	S	S	C	D	D	C	S	D	W	C	S	D	D	D	D	D	D	D	D	D	D	D	D	D	W	W	S	S	S
SPtyC	D	W	D	D	W	W	S	S	S	D	D	S	S	W	D	D	D	C	W	W	S	S	C	D	D	C	S	D	W	C	S	D	D	D	D	D	D	D	D	D	D	D	D	D	D	D	D	D	D
EColO157	C	C	C	C	C	C	C	C	C	C	C	C	C	C	C	C	C	C	C	C	C	C	C	C	C	C	C	C	C	C	C	C	C	C	C	C	C	C	C	C	C	C	C	C	C	C	C	C	C
SFle	D	D	D	D	W	W	W	W	D	W	D	S	C	S	S	D	D	S	W	D	W	D	D	D	D	D	S	D	W	C	C	D	D	D	D	D	D	D	D	D	D	D	D	D	W	D	D	D	D
EColK12	D	D	D	D	W	W	W	S	W	D	D	S	W	S	D	D	D	S	W	W	W	D	W	D	D	D	S	W	W	S	S	D	D	D	D	D	D	D	D	D	D	D	D	D	D	D	D	D	D
	bcfH ->-> STM0028.1n	cbiD ->-> cbiC	cbiE ->-> cbiD	cbiF ->-> cbiT	cbiG ->-> cbiF	cbiH ->-> cbiG	cbiJ ->-> cbiH	cbiL ->-> cbiK	cbiP ->-> cbiO	cbiQ ->-> cbiN	cbiT ->-> cbiE	ccmB ->-> ccmA	ccmD ->-> ccmC	ccmE ->-> ccmD	ccmF ->-> ccmE	ccmG ->-> ccmF	ccmH ->-> ccmG	cheB ->-> cheR	citB ->-> STM0691	citD ->-> citC	citD2 ->-> citE2	citF2 ->-> citX2	citX2 ->-> citG2	cobD ->-> cbiA	cobU ->-> cbiP	dinF ->-> STM4239	fliN ->-> fliO	fliS ->-> fliT	gntU ->-> gntK	hemY ->-> hemX	hpaG ->-> hpaE	hsdS ->-> hsdM	hutI ->-> hutG	hypD ->-> hypE	infA ->-> STM0954	invE ->-> invG	invI ->-> invC	invJ ->-> invI	kdgT ->-> STM0162	kdpA ->-> STM0707	nrfD ->-> nrfE	orgA ->-> prgK	orgB ->-> orgA	orgC ->-> orgB	pduG ->-> pduH	pduK ->-> pduL	pduL ->-> pduM	pduO ->-> pduP	pduQ ->-> pduS
STym	C	C	C	C	C	C	C	C	C	C	C	C	C	C	C	C	C	C	C	C	C	C	C	C	C	C	C	C	C	C	C	C	C	C	C	C	C	C	C	C	C	C	C	C	C	C	C	C	C
STyiCT18	S	W	C	C	C	C	W	W	C	C	C	S	S	S	S	S	S	C	C	C	C	C	C	C	C	C	C	C	C	C	S	W	C	S	W	C	C	C	C	W	C	C	C	S	C	C	C	C	S
STyiTy2	S	W	C	C	C	C	W	W	C	C	C	S	S	S	S	S	S	C	C	C	C	C	C	C	C	C	C	C	C	C	S	W	C	S	W	C	C	C	C	W	C	C	C	S	C	C	C	C	S
SPtyAATCC	S	C	C	C	C	C	C	C	C	C	C	S	S	S	S	S	S	C	C	C	C	C	C	W	C	C	C	C	C	S	S	S	C	S	C	C	C	C	C	W	C	C	C	S	C	C	C	C	S
SCho	S	C	C	C	C	C	C	C	C	C	C	S	S	S	S	S	S	C	W	C	C	S	C	C	C	C	C	C	C	C	C	D	C	C	C	C	C	C	C	W	C	C	C	C	C	C	C	C	C
SPtyB	S	C	C	C	C	C	S	C	S	C	C	S	S	S	S	S	S	C	C	C	C	C	C	C	C	C	S	C	C	C	C	C	C	C	W	C	C	C	C	W	C	C	S	S	C	C	C	C	C
SNew	S	C	C	C	C	C	C	C	C	C	C	S	S	S	S	S	S	C	C	C	C	C	C	C	C	C	C	C	C	C	C	W	C	C	W	C	C	C	C	W	C	C	C	S	C	C	C	C	C
SHei	W	C	C	C	C	C	C	C	C	C	C	S	S	S	S	S	S	C	C	C	C	C	C	C	C	C	C	C	C	C	C	C	C	C	W	C	C	C	S	W	C	C	C	S	C	C	C	C	C
SSch	S	C	C	C	C	C	C	C	C	C	C	S	S	S	S	S	S	C	C	C	C	C	C	C	C	C	C	C	C	C	C	D	C	C	W	C	C	C	C	W	C	C	W	W	C	C	C	C	C
SPtyAAKU	S	C	C	C	C	C	C	S	C	C	C	W	S	S	S	S	S	C	C	C	C	C	C	W	C	C	C	C	C	S	S	S	C	S	C	C	C	C	C	W	C	C	C	S	W	C	C	C	S
SAgo	W	C	C	C	C	C	C	C	C	C	C	S	S	S	S	S	S	C	C	C	C	C	C	C	C	C	C	C	C	C	C	W	C	C	W	C	C	C	C	W	C	C	W	W	C	C	C	C	C
SDub	W	C	C	C	C	C	C	C	C	C	C	S	S	S	S	S	S	C	C	C	C	S	C	C	C	C	C	C	C	C	C	D	C	C	W	C	C	C	C	W	C	C	C	S	C	C	C	C	C
SGal	C	D	W	C	C	C	S	C	S	C	C	S	S	S	S	S	S	C	C	C	C	C	C	C	C	C	C	C	C	S	C	D	C	C	W	C	C	C	C	W	S	C	C	C	W	C	C	W	C
SEnt	C	C	C	C	C	C	C	C	C	C	C	S	S	S	S	S	S	C	C	C	C	C	C	C	C	C	C	C	C	S	C	W	C	C	W	C	C	C	C	W	C	C	C	C	C	C	C	C	C
SPtyC	S	C	S	C	C	C	C	C	C	C	C	S	S	S	S	S	S	C	C	C	S	C	C	C	C	W	C	C	C	C	C	D	C	C	C	C	C	C	C	W	C	S	C	S	C	C	C	C	C
EColO157	D	D	D	S	W	W	W	D	W	D	W	S	S	S	S	S	S	S	D	S	S	S	S	D	W	W	S	S	S	S	S	W	D	S	W	S	W	W	W	W	S	S	W	D	D	D	D	W	S
SFle	D	D	D	W	W	W	W	D	W	D	D	S	S	S	S	S	S	S	D	S	S	S	S	D	D	W	S	S	S	S	C	D	D	S	W	W	W	D	W	W	S	D	D	D	D	D	D	W	S
EColK12	D	D	D	W	W	W	W	D	W	D	D	S	S	S	S	S	S	S	D	S	S	S	S	D	W	W	S	S	S	S	S	S	D	S	W	W	W	D	S	W	S	W	W	D	D	D	D	W	S
	STM0148 ->-> STM0149	STM0162 ->-> pdxA	STM0267 ->-> STM0268	STM0269 ->-> STM0270	STM0270 ->-> STM0271	STM0277 ->-> STM0278	STM0281 ->-> STM0282	STM0285 ->-> STM0286	STM0286 ->-> STM0287	STM0292 ->-> STM0293	STM0331 ->-> STM0332	STM0341 ->-> STM0342	STM0344 ->-> STM0345	STM0351 ->-> STM0352.S	STM0360 ->-> STM0361	STM0538 ->-> STM0539	STM0539 ->-> ybcI	STM0557 ->-> yfdH	STM0576 ->-> STM0577	STM0610 ->-> STM0611	STM0611 ->-> STM0612	STM0612 ->-> STM0613	STM0719 ->-> STM0720	STM0770 ->-> STM0771	STM0854 ->-> STM0855	STM0900 ->-> STM0901	STM0901 ->-> STM0902	STM0902 ->-> STM0903	STM0907 ->-> STM0908	STM0909 ->-> STM0910	STM0911 ->-> STM0912	STM0914 ->-> STM0915	STM0917 ->-> STM0918	STM0918 ->-> STM0919	STM0922 ->-> STM0923	STM0926 ->-> STM0927	STM1010.1n ->-> STM1011	STM1016 ->-> STM1017	STM1021 ->-> STM1021.1n	STM1021.1n ->-> STM1022	STM1027 ->-> STM1028	STM1030 ->-> STM1031	STM1035 ->-> STM1036	STM1036 ->-> STM1037	STM1039 ->-> STM1040	STM1041 ->-> STM1042	STM1046 ->-> STM1047	STM1049 ->-> STM1050	STM1054 ->-> STM1055
STym	C	C	C	C	C	C	C	C	C	C	C	C	C	C	C	C	C	C	C	C	C	C	C	C	C	C	C	C	C	C	C	C	C	C	C	C	C	C	C	C	C	C	C	C	C	C	C	C	C
STyiCT18	C	C	C	C	C	D	C	W	S	W	W	S	C	S	C	D	W	C	W	S	C	C	S	C	W	S	W	W	W	D	W	D	D	D	D	S	W	S	W	W	W	D	D	D	D	D	D	S	D
STyiTy2	C	C	C	C	C	D	C	W	S	W	W	S	C	S	C	D	W	C	W	S	C	C	S	C	W	S	W	W	W	D	W	D	D	D	D	S	D	S	W	W	W	D	D	D	D	D	D	S	D
SPtyAATCC	C	C	C	C	W	C	C	C	W	W	W	C	S	S	C	D	W	W	W	C	C	C	W	C	W	S	W	W	W	D	W	D	D	D	D	S	D	W	D	W	W	D	D	D	D	D	D	S	D
SCho	C	C	C	C	S	D	C	C	C	W	C	C	C	S	C	C	C	W	S	C	C	C	D	C	S	W	D	W	S	W	S	S	S	S	S	S	S	W	S	S	S	W	W	S	S	C	C	S	W
SPtyB	C	C	D	D	D	D	W	D	D	D	C	C	C	C	C	C	C	S	S	S	C	C	C	C	S	S	W	W	W	S	W	D	D	D	D	S	S	S	S	S	D	S	D	D	D	D	D	S	D
SNew	C	C	C	C	C	S	C	C	S	C	C	S	C	C	C	C	C	S	C	C	C	C	C	C	S	S	W	W	W	S	S	S	S	S	S	S	S	W	W	W	S	C	C	C	S	C	S	S	W
SHei	C	S	C	C	C	S	C	C	S	W	S	S	C	C	C	C	C	C	C	C	C	C	C	C	S	S	W	W	W	S	S	S	S	S	S	S	D	D	W	W	W	C	C	C	S	S	S	S	D
SSch	C	C	C	C	C	C	C	C	W	W	W	C	C	C	C	C	C	W	S	C	C	C	C	C	S	S	S	S	W	S	S	S	S	S	W	S	S	S	W	W	S	S	S	S	S	S	W	S	D
SPtyAAKU	C	C	C	C	W	C	C	C	W	W	W	C	S	S	C	D	W	W	W	S	C	C	W	C	W	S	W	W	W	D	W	D	D	D	D	S	D	W	D	W	W	D	D	D	D	D	D	S	D
SAgo	C	C	S	D	D	D	S	S	S	W	C	S	C	C	C	C	C	C	W	C	C	C	D	C	W	S	W	D	D	D	W	D	D	D	D	W	D	D	D	D	W	D	D	D	D	D	D	W	D
SDub	C	C	S	C	C	D	C	C	S	W	C	S	C	C	C	C	C	C	S	S	S	C	D	C	S	W	D	W	S	S	S	S	S	S	S	S	S	S	W	W	S	C	C	C	S	S	S	S	W
SGal	C	C	S	D	D	D	S	W	D	W	C	S	C	C	C	C	C	S	S	S	C	C	D	C	C	W	D	D	W	S	S	S	S	S	S	W	D	W	D	D	S	S	C	C	S	S	C	W	D
SEnt	C	C	D	D	D	D	W	D	D	W	C	C	C	C	C	C	C	C	S	S	C	C	D	C	S	W	D	W	S	W	W	D	D	D	D	S	D	D	D	W	S	W	D	D	D	D	D	S	W
SPtyC	C	C	C	C	C	D	C	S	C	W	C	C	C	C	C	S	C	S	S	C	S	C	D	C	S	W	D	W	W	S	S	S	S	S	S	S	D	W	W	W	C	S	C	C	S	S	S	S	C
EColO157	W	W	S	D	D	D	S	W	D	W	S	D	D	S	S	D	W	W	W	S	S	S	D	S	W	S	W	W	W	S	S	S	S	S	S	S	W	D	W	W	W	S	S	S	S	S	S	S	D
SFle	W	W	S	S	S	D	W	D	D	W	S	W	W	S	S	D	W	W	W	S	S	S	D	S	W	W	D	D	W	D	W	S	S	S	S	S	D	D	D	D	W	D	W	S	S	S	S	S	D
EColK12	W	S	D	D	D	D	W	D	D	W	S	D	D	S	S	D	W	W	W	S	S	S	W	S	W	W	D	W	W	D	W	D	D	D	D	S	W	D	D	W	W	D	D	D	D	D	D	S	D
	STM2607 ->-> STM2608	STM2611.S ->-> STM2612	STM2612 ->-> STM2613	STM2618 ->-> STM2619	STM2623 ->-> STM2624	STM2629 ->-> STM2630	STM2690 ->-> STM2691	STM2695 ->-> STM2696	STM2696 ->-> STM2697	STM2697 ->-> STM2698	STM2705 ->-> STM2706	STM2706 ->-> STM2707	STM2707 ->-> STM2708	STM2708 ->-> STM2709	STM2709 ->-> STM2710	STM2711 ->-> STM2712	STM2712 ->-> STM2713	STM2713 ->-> STM2714	STM2717 ->-> STM2718	STM2722 ->-> STM2723	STM2727 ->-> STM2728	STM2729 ->-> STM2730	STM2730 ->-> STM2731	STM2731 ->-> STM2732	STM2750 ->-> STM2751	STM2751 ->-> STM2752	STM2756 ->-> STM2757	STM2766 ->-> STM2767	STM2804 ->-> STM2804.1n	STM2901 ->-> STM2902	STM2904 ->-> STM2905	STM2910 ->-> STM2911	STM2913 ->-> STM2914	STM2954.1n ->-> STM2955.S	STM3025 ->-> STM3025.1N	STM3026 ->-> stdC	STM3033 ->-> STM3034	STM3125 ->-> STM3126	STM3130 ->-> STM3131	STM3141 ->-> STM3142	STM3155 ->-> STM3156	STM3255 ->-> STM3256	STM3357 ->-> STM3358	STM3549 ->-> STM3550	STM3558 ->-> yhhV	STM3767 ->-> STM3768	STM3769.S ->-> STM3770	STM3845 ->-> STM3846.s	STM3906 ->-> STM3907
STym	C	C	C	C	C	C	C	C	C	C	C	C	C	C	C	C	C	C	C	C	C	C	C	C	C	C	C	C	C	C	C	C	C	C	C	C	C	C	C	C	C	C	C	C	C	C	C	C	C
STyiCT18	D	W	S	W	C	W	C	C	C	C	S	S	C	C	C	C	W	W	C	S	S	C	S	C	S	S	D	D	C	S	C	S	C	W	C	C	C	S	W	C	S	C	S	C	D	C	C	D	C
STyiTy2	D	W	W	W	C	D	C	C	C	C	S	S	C	C	C	S	W	W	C	S	S	C	S	C	S	S	D	D	C	S	C	S	C	W	C	C	C	S	W	C	S	C	S	C	D	C	C	D	C
SPtyAATCC	D	S	S	D	W	D	C	C	C	C	S	S	C	C	C	C	W	W	C	C	S	C	S	C	S	S	D	D	C	S	C	S	C	W	C	C	C	S	C	W	S	C	S	C	D	C	C	D	C
SCho	C	S	S	S	W	C	C	W	D	D	S	S	S	W	W	D	D	D	D	D	W	W	W	D	S	S	D	D	C	S	C	S	C	D	C	S	C	C	C	S	C	S	C	W	C	S	C	W	C
SPtyB	D	D	D	C	C	C	C	D	W	W	S	W	D	D	D	D	D	D	D	D	W	W	W	D	S	S	D	D	C	C	S	C	C	D	C	S	C	S	S	C	C	C	C	C	S	C	C	D	C
SNew	C	S	C	W	W	C	C	C	S	W	S	S	C	S	C	C	W	D	C	C	S	S	W	D	S	S	D	D	S	S	C	C	C	D	C	W	W	C	S	C	C	S	C	C	C	C	C	D	C
SHei	D	S	W	W	D	D	C	W	D	D	S	S	S	W	W	D	D	D	W	S	W	S	W	D	C	C	C	W	S	W	C	C	C	C	C	C	D	C	S	C	C	S	C	C	D	C	C	D	C
SSch	D	W	S	W	S	C	C	D	W	W	S	W	D	D	D	D	D	D	D	D	W	W	W	D	S	S	D	D	S	S	W	C	C	C	C	W	D	C	S	C	C	S	C	C	D	C	C	D	D
SPtyAAKU	D	C	S	D	W	D	C	C	C	C	S	S	C	C	C	C	W	W	C	C	S	C	S	C	S	S	D	D	C	S	C	S	C	W	S	C	C	S	C	W	S	C	S	C	D	C	C	D	C
SAgo	D	W	W	D	D	D	W	C	C	W	S	S	C	C	C	C	C	C	C	C	S	W	C	C	S	S	W	D	S	W	C	C	C	W	C	W	W	C	S	C	C	S	C	C	D	C	C	D	C
SDub	D	S	S	W	C	C	S	C	C	W	S	S	C	C	C	C	W	W	C	C	S	C	C	C	S	S	D	D	S	W	C	C	C	D	C	C	C	C	S	W	C	S	C	C	C	C	C	D	C
SGal	D	S	S	D	W	D	S	D	D	D	D	D	D	D	D	D	D	D	D	D	W	W	W	D	S	S	D	D	C	S	C	C	C	D	W	W	D	C	C	C	C	S	C	W	C	C	C	D	C
SEnt	D	S	S	D	D	D	C	D	W	W	S	W	D	D	D	D	D	D	D	D	W	W	W	D	S	S	D	D	C	S	C	C	C	D	S	C	C	C	C	C	C	S	C	C	C	C	C	D	C
SPtyC	D	S	S	W	W	D	C	W	D	D	S	S	S	W	W	D	D	D	W	S	S	S	W	D	S	S	D	D	S	S	C	C	C	D	C	S	C	C	S	S	C	S	C	C	S	C	C	W	C
EColO157	S	S	W	S	D	W	S	S	W	D	W	D	D	D	D	D	D	D	D	D	W	S	W	D	W	W	W	D	W	D	S	W	W	S	W	W	D	W	W	D	D	S	W	D	D	W	S	D	S
SFle	S	S	W	D	D	D	W	D	W	W	S	W	D	D	D	D	D	D	D	D	W	W	W	D	W	S	W	D	W	D	D	W	W	D	D	W	D	W	W	D	D	S	W	W	W	W	S	D	D
EColK12	W	S	W	W	D	W	W	W	D	D	D	D	D	D	D	D	D	D	D	D	W	W	W	D	S	S	W	D	W	D	D	W	W	D	D	W	D	W	W	D	D	S	W	W	W	W	S	D	D
	STM4571 ->-> stjB	sugR ->-> STM3754	tctE ->-> tctD	ttrA ->-> ttrC	ttrS ->-> ttrR	wecF ->-> wecG	wzc ->-> wzb	ybdF ->-> STM0580	ybeR ->-> ybeS	yceI ->-> STM1158	ydhJ ->-> ydhI	yegO ->-> yegB	yehW ->-> yehX	ygbL ->-> ygbK	ygcY ->-> gudT	yhhK ->-> STM3566	yhjL ->-> STM3617	yiiL ->-> STM4044	yjfJ ->-> STM4372	yqiB ->-> nudF	ccmB1 ->-> ccmA1	ccmD1 ->-> ccmC1	ccmE1 ->-> ccmD1	ccmF1 ->-> ccmE1	ccmH1 ->-> dsbE1	dmsC ->-> STY4509	dsbE1 ->-> ccmF1	exo ->-> betA	flhC ->-> flhD	ilvI ->-> ilvH	insB ->-> insA	insB ->-> insA	int ->-> xis	manC ->-> wcaI	phnV ->-> phnU	pilM -><- pilN	pilQ ->-> pilR	pilR ->-> pilS	pilT ->-> pilU	pilU ->-> pilV	rfbE ->-> rfbS	sitD ->-> STY2986a	staD ->-> staC	staF ->-> staE	STY0098 ->-> STY0099	STY0286 ->-> STY0287	STY0294 ->-> STY0295	STY0300 ->-> STY0301	STY0311 ->-> STY0312
STym	C	C	C	C	C	C	C	C	C	C	C	C	C	C	C	C	C	C	C	C	S	S	S	S	S	S	S	D	S	S	D	D	S	S	S	D	W	D	W	D	S	W	W	D	S	S	W	W	D
STyiCT18	W	D	C	C	S	C	C	C	D	W	C	C	C	S	C	C	W	C	D	C	C	C	C	C	C	C	C	C	C	C	C	C	C	C	C	C	C	C	C	C	C	C	C	C	C	C	C	C	C
STyiTy2	W	D	C	C	C	C	C	C	D	W	C	C	C	S	C	C	W	C	D	C	S	S	S	S	S	C	S	C	C	C	D	D	C	C	C	W	C	C	C	C	C	C	C	C	C	C	C	C	S
SPtyAATCC	W	D	C	C	C	C	C	C	D	C	C	C	C	C	S	C	C	C	C	C	S	S	S	S	S	C	S	D	C	C	D	D	D	C	C	D	W	D	W	D	C	C	S	S	S	S	C	D	S
SCho	W	D	C	C	C	C	C	C	S	C	W	S	C	C	S	W	C	C	W	C	S	S	S	S	S	S	S	D	C	C	S	C	W	C	S	D	W	D	W	D	W	W	W	D	S	S	W	S	D
SPtyB	W	W	C	C	C	C	C	C	C	C	S	C	C	C	C	C	C	C	C	C	S	S	S	S	S	S	S	C	C	C	W	W	S	C	S	S	C	S	S	S	S	C	C	S	S	D	W	D	D
SNew	C	D	C	C	C	C	C	C	C	C	S	C	C	C	C	C	C	C	W	C	S	S	S	S	S	S	S	D	C	C	D	D	S	S	C	D	W	D	W	D	S	W	W	D	S	S	W	W	W
SHei	C	S	C	C	C	C	C	C	C	C	S	C	C	C	C	C	S	C	W	C	S	S	S	S	S	S	S	C	S	C	D	D	C	S	C	D	W	D	W	D	S	W	S	S	S	S	W	W	W
SSch	W	D	C	C	C	C	C	W	D	C	S	C	C	C	C	C	S	C	D	C	S	S	S	S	S	S	S	D	S	C	W	W	W	S	S	D	W	D	W	D	S	W	S	S	S	S	W	D	D
SPtyAAKU	W	D	C	C	C	C	C	C	D	C	C	C	C	C	S	W	S	C	W	C	W	S	S	S	S	C	S	D	C	C	D	D	D	C	C	D	W	D	W	D	C	C	S	S	S	S	C	D	S
SAgo	S	D	C	C	C	C	C	C	C	C	S	C	C	C	C	W	S	C	W	C	S	S	S	S	S	S	S	D	C	C	D	D	D	S	S	D	W	D	W	D	S	W	S	S	S	D	W	D	D
SDub	W	D	C	C	C	C	C	C	C	C	S	C	C	C	S	C	C	C	W	C	S	S	S	S	S	S	S	D	S	C	D	D	C	S	C	D	W	D	W	D	C	W	W	D	D	S	W	S	D
SGal	W	W	C	W	C	C	C	C	C	C	C	S	C	C	W	C	C	S	C	C	S	S	S	S	S	S	S	D	S	S	D	D	D	S	C	D	W	D	W	D	C	W	W	D	S	D	W	D	D
SEnt	W	D	C	C	C	C	C	C	C	C	C	C	C	C	C	C	S	C	C	C	S	S	S	S	S	S	S	D	S	S	D	D	D	S	C	D	W	D	W	D	C	W	W	D	S	S	W	D	D
SPtyC	W	D	C	C	C	C	C	C	W	C	C	S	C	C	S	W	S	C	W	S	S	S	S	S	S	S	S	D	C	S	D	D	S	C	S	W	C	W	W	D	W	W	W	D	S	S	W	W	D
EColO157	W	W	S	W	S	S	S	W	S	S	S	S	S	W	S	W	S	S	W	S	S	S	S	S	S	S	S	S	S	S	S	S	S	S	S	D	W	D	W	D	W	W	S	S	W	D	W	D	D
SFle	W	W	S	D	S	S	S	W	S	S	C	S	S	W	S	W	W	S	D	S	S	S	S	S	S	S	S	D	W	S	S	S	W	S	S	D	W	D	D	D	W	W	W	D	D	S	W	D	D
EColK12	W	D	S	W	S	S	S	W	S	S	S	S	S	S	S	W	S	S	W	S	S	S	S	S	S	S	S	W	S	S	S	S	W	S	S	D	W	D	W	D	W	W	S	S	W	D	W	D	D
	STY1596 ->-> STY1597	STY1597 ->-> STY1598	STY1599 ->-> STY1600	STY1610 ->-> STY1611	STY1611 ->-> STY1612	STY1612 ->-> STY1613	STY1613 ->-> STY1614	STY1614 ->-> STY1615	STY1615 ->-> STY1616	STY1616 ->-> STY1617	STY1622 ->-> STY1623	STY1623 ->-> STY1624	STY1629 ->-> STY1630	STY1630 ->-> STY1631	STY1632 ->-> STY1633	STY1638 ->-> STY1639	STY2014 ->-> STY2015	STY2015 ->-> STY2016	STY2020 ->-> STY2021	STY2022 ->-> STY2023	STY2025 ->-> STY2026	STY2030 ->-> STY2031	STY2031 ->-> STY2032	STY2032 ->-> STY2033	STY2033 ->-> STY2034	STY2039 ->-> STY2040	STY2040 ->-> STY2041	STY2043 ->-> STY2044	STY2049 ->-> STY2050	STY2057 ->-> STY2058	STY2064 ->-> STY2065	STY2076 ->-> STY2077	STY2135 ->-> yecG	STY2151 ->-> STY2152	STY2156 ->-> yecF	STY2213 ->-> STY2214	STY2214 ->-> STY2215	STY2345 ->-> STY2346	STY2356 ->-> STY2357	STY2457 ->-> bcr	STY2516 ->-> STY2517	STY2879 ->-> STY2880	STY2882 ->-> STY2883	STY2883 ->-> STY2884	STY2884 ->-> STY2885	STY2905 ->-> STY2906	STY3278 ->-> STY3279	STY3643 ->-> STY3644	STY3665 ->-> STY3666
STym	D	D	D	W	W	W	D	D	D	D	W	S	S	S	S	S	W	D	D	D	D	D	D	D	D	D	D	D	D	D	D	D	W	S	W	S	S	W	D	W	W	D	S	S	S	W	D	S	S
STyiCT18	C	C	C	C	C	C	C	C	C	C	C	C	C	C	C	C	C	C	C	C	C	C	C	C	C	C	C	C	C	C	C	C	C	C	C	C	C	C	C	C	C	C	C	C	C	C	C	C	C
STyiTy2	C	C	C	S	C	C	C	C	C	C	C	C	C	C	C	S	C	C	C	C	C	C	C	C	C	S	S	D	D	D	D	W	C	C	C	C	C	C	C	C	C	C	S	S	S	C	C	S	C
SPtyAATCC	D	D	D	D	D	D	D	D	D	D	D	D	D	D	S	D	D	D	D	D	D	D	D	D	D	D	D	D	D	D	D	W	C	S	C	C	W	W	S	C	C	D	S	S	S	S	C	C	S
SCho	D	D	D	W	W	W	D	D	D	D	W	S	W	S	S	S	S	C	D	C	C	C	C	C	C	S	W	W	W	D	D	W	C	S	C	C	C	S	D	C	W	D	W	D	D	C	D	S	D
SPtyB	D	D	D	D	D	D	D	D	D	D	D	D	D	D	D	D	C	C	D	S	S	S	S	C	S	S	S	W	D	D	D	W	W	S	C	S	S	S	D	W	W	D	D	W	W	C	D	S	D
SNew	D	D	D	W	W	W	D	D	D	D	W	S	S	S	S	S	C	C	D	S	S	C	C	C	C	S	S	D	W	D	D	W	W	S	W	W	D	S	D	W	W	D	S	S	W	W	D	S	D
SHei	D	D	D	W	W	W	D	D	D	D	W	S	S	S	S	S	D	D	D	D	D	D	D	D	D	D	D	D	D	D	D	W	W	S	C	W	D	S	D	W	W	D	W	D	D	W	D	S	D
SSch	D	D	D	D	D	D	D	D	D	D	D	D	D	D	D	W	W	D	D	D	D	D	D	D	D	W	W	W	D	D	D	W	W	D	C	S	S	S	D	W	W	D	D	W	W	C	D	S	D
SPtyAAKU	D	D	D	D	D	D	D	D	D	D	D	D	D	D	S	W	D	D	D	D	D	D	D	D	D	D	D	D	D	D	D	W	C	S	C	C	W	W	S	C	C	D	S	S	S	S	C	C	S
SAgo	D	D	D	W	W	W	D	D	D	D	W	S	S	S	S	D	D	D	D	D	D	D	D	D	D	D	D	D	D	D	D	W	W	S	C	W	D	S	W	W	W	D	S	S	W	W	D	S	S
SDub	D	D	D	D	D	D	D	D	D	D	D	D	D	D	S	S	W	D	D	D	W	D	D	D	D	D	D	C	D	D	D	W	W	D	C	W	D	S	D	W	D	D	S	S	W	W	D	S	S
SGal	D	D	D	D	D	D	D	D	D	D	D	D	D	D	D	W	D	D	D	D	D	D	D	D	D	D	D	D	D	D	D	C	W	D	W	C	W	S	D	W	W	D	D	D	D	W	D	S	D
SEnt	D	D	D	D	D	D	D	D	D	D	D	D	D	D	D	S	W	D	D	D	D	D	D	D	D	D	D	D	W	C	D	S	W	D	W	C	W	S	D	W	W	D	D	W	W	W	D	S	D
SPtyC	D	D	D	W	W	W	D	D	D	D	W	S	S	S	S	S	S	C	D	C	C	C	S	C	C	S	S	W	D	D	D	W	W	S	C	S	W	S	D	W	C	D	W	D	D	W	D	S	D
EColO157	W	W	D	D	D	D	D	W	S	S	W	D	D	D	D	S	W	D	D	D	D	D	D	D	D	D	W	W	W	D	S	S	W	D	W	D	D	D	D	W	W	D	S	W	D	D	D	S	W
SFle	D	D	D	D	D	D	D	D	D	D	D	D	D	D	D	D	W	D	D	D	D	D	D	D	W	S	S	D	W	D	W	W	W	D	W	D	D	D	D	W	D	D	D	W	W	D	D	S	D
EColK12	D	D	D	D	D	D	D	D	D	D	D	D	D	D	D	S	D	D	D	D	D	D	D	D	D	D	D	D	D	D	W	S	W	D	W	D	D	D	D	W	W	D	W	D	D	D	D	S	D
	STY4572 ->-> STY4573	STY4575 ->-> STY4576	STY4577 ->-> STY4578	STY4589 ->-> STY4590	STY4611 ->-> STY4612	STY4618 ->-> STY4619	STY4627 ->-> STY4628	STY4630 ->-> STY4631	STY4636 ->-> STY4637	STY4637 ->-> STY4638	STY4640 ->-> STY4641	STY4649 ->-> yjhP	STY4664 ->-> STY4665	STY4667 ->-> STY4668	STY4672 ->-> cII	STY4786 ->-> STY4787	STY4822 ->-> STY4823	STY4823 ->-> STY4824	STY4842 ->-> STY4843	ybiJ ->-> STY0861	ccmA ->-> ccmB	ccmC ->-> ccmD	ccmD ->-> ccmE	ccmE ->-> ccmF	ccmF ->-> dsbE	cI ->-> t4527	dsbE ->-> ccmH	t1377 ->-> t1378	t1377 ->-> t1379	t2652 ->-> t2653	t2653 ->-> t2654	t2660 ->-> t2661	t2661 ->-> t2662	t2662 ->-> t2663	t3166 ->-> t3167	t3431 ->-> t3432	t3432 ->-> t3433	t3441 ->-> t3442	t3442 ->-> t3443	t4527 ->-> t4528	tviE ->-> tviD	agaZ ->-> agaV	gtrII ->-> gtrBI	IS103 ->-> S0498	iucC ->-> iucB	iucD ->-> iucC	modD ->-> S1277	repC ->-> S2721	rhsD ->-> rhslike
STym	D	D	D	D	S	W	S	D	S	S	S	S	D	S	W	S	D	D	W	W	S	S	S	S	S	D	S	W	W	D	D	S	S	S	W	S	S	S	S	D	D	S	W	D	D	D	W	D	S
STyiCT18	C	C	C	C	C	C	C	C	C	C	C	C	C	C	C	C	C	C	C	C	S	S	S	S	S	S	S	S	S	W	D	S	S	S	W	S	S	S	S	S	S	W	W	D	D	D	W	D	S
STyiTy2	C	C	C	C	C	C	C	C	C	C	C	C	C	C	C	C	C	C	C	C	C	C	C	C	C	C	C	C	C	C	C	C	C	C	C	C	C	C	C	C	C	W	W	D	D	D	W	D	S
SPtyAATCC	D	D	D	D	C	C	S	C	C	C	C	S	D	S	W	C	D	D	W	C	S	S	S	S	S	S	S	D	D	W	D	S	S	S	W	S	S	S	S	S	D	S	W	D	D	D	W	D	S
SCho	D	D	D	D	S	D	D	D	S	W	D	S	D	S	W	S	D	D	W	W	S	S	S	S	S	W	S	W	W	D	D	W	D	D	W	S	S	D	D	D	D	S	W	D	D	D	W	D	S
SPtyB	S	C	W	D	W	D	D	D	S	W	D	S	W	W	C	S	D	D	W	C	S	S	S	S	S	S	S	D	D	W	D	D	W	W	W	D	W	W	W	S	D	S	W	D	D	D	W	D	D
SNew	D	D	D	D	S	D	S	D	S	W	D	S	D	S	W	S	D	D	S	W	S	S	S	S	S	S	S	W	W	W	D	S	S	W	W	S	S	W	S	C	D	S	W	D	D	D	W	D	S
SHei	D	D	D	D	S	D	S	D	S	W	D	S	D	S	W	S	D	D	W	W	S	S	S	S	S	W	S	W	W	W	D	W	D	D	W	S	S	W	W	D	D	S	W	D	D	D	W	D	S
SSch	D	D	D	D	W	D	D	D	S	W	D	S	D	S	W	S	D	D	S	W	S	S	S	S	S	W	S	D	D	W	D	D	W	W	W	D	W	W	W	D	D	S	W	D	D	D	W	D	D
SPtyAAKU	D	D	D	D	C	C	S	C	C	C	C	S	D	S	W	C	D	D	W	C	W	S	S	S	S	S	S	D	D	W	D	S	S	S	W	S	S	S	S	S	D	S	W	D	D	D	W	D	S
SAgo	D	D	D	W	S	C	S	D	S	S	W	S	D	S	W	S	D	D	W	W	S	S	S	S	S	W	S	W	W	W	D	S	S	W	W	S	S	W	S	D	D	S	W	D	D	D	W	D	S
SDub	D	D	D	D	S	S	S	D	S	S	W	S	D	S	W	S	D	D	C	W	S	S	S	S	S	D	S	D	D	D	D	S	S	W	W	S	S	W	S	D	D	S	W	D	D	D	W	D	S
SGal	D	D	D	D	D	D	D	D	S	W	D	S	D	S	W	S	D	D	W	W	S	S	S	S	S	D	S	D	D	D	D	D	D	D	W	D	D	D	D	D	D	S	W	D	D	D	W	D	S
SEnt	D	D	D	D	W	D	D	D	S	W	D	S	D	S	W	S	D	D	W	W	S	S	S	S	S	W	S	D	D	D	D	D	W	W	W	D	W	W	W	D	D	S	W	D	D	D	W	D	W
SPtyC	S	C	C	S	S	D	S	D	S	W	D	C	S	S	W	S	D	D	W	W	S	S	S	S	S	D	S	W	W	D	D	W	D	D	W	S	S	W	W	D	C	S	W	D	D	D	W	D	S
EColO157	D	D	D	D	D	D	D	D	S	W	D	W	D	S	W	D	D	D	W	W	S	S	S	S	S	S	S	D	D	W	D	S	W	D	W	D	W	D	W	S	D	S	W	W	D	D	S	D	S
SFle	D	D	D	D	D	D	D	D	S	W	D	W	D	D	W	D	D	D	W	W	S	S	S	S	S	W	S	D	W	W	D	D	W	W	W	D	D	W	W	D	D	C	C	C	C	C	C	C	C
EColK12	D	D	D	D	D	D	D	D	S	W	D	S	D	D	W	D	D	D	W	W	S	S	S	S	S	D	S	D	D	D	D	W	D	D	W	D	W	D	D	D	D	S	W	S	D	D	W	D	S
	S0722 ->-> S0723	S0723 ->-> S0724	S0725 ->-> ybcQ	S0733 ->-> S0734	S0739 ->-> S0740	S0740 ->-> S0741	S0745 ->-> S0746	S0752 ->-> S0753	S0871 ->-> S0872	S0874 ->-> S0875	S0899 ->-> S0900	S0900 ->-> S0901	S0905 ->-> S0906	S0907 ->-> S0908	S0918 ->-> S0919	S0922 ->-> S0923	S0924 ->-> S0925	S0945 ->-> S0946	S0946 ->-> S0947	S0948 ->-> S0949	S0949 ->-> S0950	S0952 ->-> S0953	S0996 ->-> S0997	S1004 ->-> S1005	S1026 ->-> S1027	S1058 ->-> S1059	S1069 ->-> S1070	S1093 ->-> S1094	S1120 ->-> S4816	S1129 ->-> S1130	S1216 ->-> S1217	S1239 ->-> S1240	S1253 ->-> S1254	S1281 ->-> S1282	S1328 ->-> S1329	S1397 ->-> S1398	S1427 ->-> S1428	S1428 ->-> S1429	S1453 ->-> S1454	S1461 ->-> S1462	S1482 ->-> S1483	S1499 ->-> S1500	S1521 ->-> S1522	S1578 ->-> S1579	S1609 ->-> S1610	S1616 ->-> S1617	S1627 ->-> S1628	S1658 ->-> S1659	S1705 ->-> S1706
STym	S	W	W	S	S	S	S	S	D	D	D	D	D	W	D	D	D	D	D	W	W	D	D	D	D	D	D	S	D	D	D	D	S	D	D	D	D	D	D	D	W	D	D	D	D	D	D	D	D
STyiCT18	S	W	D	D	D	D	D	D	D	S	D	D	W	S	W	D	W	D	D	D	D	S	D	S	D	S	S	D	D	D	D	S	D	S	S	S	D	D	S	S	D	S	S	D	S	S	S	S	D
STyiTy2	S	W	D	D	D	D	D	D	D	D	D	D	D	W	D	D	W	D	D	D	D	D	D	D	D	D	D	D	D	D	D	D	D	D	D	D	D	D	D	D	D	D	D	D	D	D	D	D	D
SPtyAATCC	S	W	W	S	D	D	D	D	D	D	D	D	D	W	D	D	W	D	D	D	D	D	D	D	D	D	D	W	D	D	D	D	W	D	D	D	D	D	D	D	W	D	D	D	D	D	D	D	D
SCho	S	W	W	S	S	S	S	S	D	S	D	W	S	W	D	D	S	D	D	W	S	S	D	S	D	S	S	W	D	D	D	S	W	S	S	S	D	D	S	S	W	S	S	D	S	S	S	S	D
SPtyB	S	W	W	D	D	D	D	D	D	W	D	D	D	W	D	D	D	D	D	W	W	W	D	W	D	W	W	S	D	D	D	W	S	W	W	W	D	D	W	W	W	W	W	D	W	W	W	W	D
SNew	S	W	D	S	S	S	S	S	D	D	D	D	W	W	D	D	D	D	D	W	W	D	D	D	D	D	D	W	D	D	D	D	W	D	D	D	D	D	D	D	W	D	D	D	D	D	D	D	D
SHei	S	W	W	S	D	D	W	S	W	D	W	D	D	W	D	W	W	W	D	W	W	D	W	D	W	D	D	S	D	W	D	D	S	D	D	D	D	D	D	D	W	D	D	W	D	D	D	D	S
SSch	S	W	D	W	D	D	W	S	D	W	D	D	D	W	D	D	D	D	D	W	W	W	D	W	D	W	W	W	D	D	D	W	W	W	W	W	D	D	W	W	W	W	W	D	W	W	W	W	D
SPtyAAKU	S	W	W	S	D	D	D	D	D	D	D	D	D	W	D	D	W	D	D	D	D	D	D	D	D	D	D	W	D	D	D	D	W	D	D	D	D	D	D	D	W	D	D	D	D	D	D	D	D
SAgo	S	W	D	D	D	D	D	D	D	D	D	D	D	D	D	D	D	D	D	W	W	D	D	D	D	D	D	S	D	D	D	D	S	D	D	D	D	D	D	D	W	D	D	D	D	D	D	D	D
SDub	S	W	D	S	D	D	W	S	D	D	D	D	D	W	D	D	S	D	D	D	D	D	D	D	D	D	D	S	D	D	D	D	S	D	D	D	D	D	D	D	W	D	D	D	D	D	D	D	D
SGal	S	W	D	S	D	D	W	S	D	D	D	D	D	W	D	D	D	D	D	W	W	D	D	D	D	D	D	S	D	D	D	D	S	D	D	D	D	D	D	D	W	D	D	D	D	D	D	D	D
SEnt	S	W	D	S	D	D	D	W	D	D	D	D	W	S	D	D	S	D	D	W	W	D	D	D	D	D	D	S	D	D	D	D	S	D	D	D	D	D	D	D	W	D	D	D	D	D	D	D	D
SPtyC	S	W	W	S	D	D	W	S	D	D	D	W	W	W	D	D	W	D	D	W	S	D	D	D	D	D	D	W	D	D	D	D	W	D	D	D	D	D	D	D	W	D	D	D	D	D	D	D	D
EColO157	S	W	S	S	S	S	S	S	S	S	S	S	S	S	S	S	W	S	S	S	S	S	S	S	S	S	S	W	D	S	W	S	W	S	S	S	D	D	S	S	W	S	S	S	S	S	S	S	S
SFle	C	C	C	C	C	C	C	C	C	C	C	C	C	C	C	C	C	C	C	C	C	C	C	C	C	C	C	C	C	C	C	C	C	C	C	C	C	C	C	C	C	C	C	C	C	C	C	C	C
EColK12	S	W	W	S	D	D	D	D	S	S	W	W	W	W	S	S	D	W	D	W	S	S	S	S	S	S	S	S	D	S	D	S	S	S	S	S	D	D	S	S	S	S	S	S	S	S	S	S	S
	S2321 ->-> S2322	S2335 ->-> S2336	S2385 ->-> S2386	S2447 ->-> S2448	S2482 ->-> S2483	S2551 ->-> S2552	S2565 ->-> S2566	S2706 ->-> parA	S2708 ->-> S2709	S2709 ->-> S2710	S2710 ->-> S2711	S2787 ->-> S2788	S2789 ->-> S2790	S2832 ->-> S2833	S2861 ->-> S2862	S2879 ->-> S2880	S2942 ->-> S2943	S2982 ->-> S2983	S2985 ->-> S2986	S3055 ->-> S3056	S3071 ->-> S3072	S3124 ->-> S3125	S3131 ->-> S3132	S3180 ->-> S3181	S3185 ->-> S3186	S3188 ->-> S3189	S3209 ->-> S3210	S3213 ->-> S3214	S3224 ->-> S3225	S3227 ->-> S3228	S3230 ->-> yghQ	S3288 ->-> S3289	S3290 ->-> S3291	S3343 ->-> S3344	S3388 ->-> S3389	S3394 ->-> S3395	S3480 ->-> S3481	S3519 ->-> S3520	S3523 ->-> S3524	S3547 ->-> S3548	S3548 ->-> S3549	S3585 ->-> S3586	S3609 ->-> S3610	S3633 ->-> S3634	S3704 ->-> S3705	S3760 ->-> S3761	S3775 ->-> S3776	S3784 ->-> S3785	S3800 ->-> S3801
STym	D	D	D	D	D	D	D	D	D	D	D	D	W	D	S	D	D	D	D	S	D	D	D	D	D	D	S	D	D	S	D	D	D	D	D	D	D	D	D	D	D	D	D	D	D	D	D	D	D
STyiCT18	S	S	S	D	S	S	D	W	D	D	D	D	W	D	D	D	S	S	S	D	S	S	S	D	D	D	D	S	D	S	D	D	S	S	S	S	S	S	S	D	D	S	S	D	S	D	S	S	S
STyiTy2	D	D	D	D	D	D	D	W	D	D	D	D	W	D	D	D	D	D	D	D	D	D	D	D	D	D	D	D	D	S	D	D	D	D	D	D	D	D	D	D	D	D	D	D	D	D	D	D	D
SPtyAATCC	D	D	D	D	D	D	D	D	D	D	D	D	D	D	W	D	D	D	D	W	D	D	D	D	D	D	W	D	D	S	D	D	D	D	D	D	D	D	D	D	D	D	D	D	D	D	D	D	D
SCho	S	S	S	D	S	S	W	D	D	D	D	D	W	D	W	D	S	S	S	W	S	S	S	D	D	D	W	S	D	S	D	D	S	S	S	S	S	S	S	D	W	S	S	D	S	D	S	S	S
SPtyB	W	W	W	D	W	W	D	D	S	S	W	D	W	D	S	D	W	W	W	S	W	W	W	D	D	D	S	W	D	S	D	D	W	W	W	W	W	W	W	D	D	W	W	D	W	D	W	W	W
SNew	D	D	D	D	D	D	D	D	W	W	S	D	W	D	D	D	D	D	D	W	D	D	D	D	D	D	W	D	D	S	D	D	D	D	D	D	D	D	D	D	D	D	D	D	D	D	D	D	D
SHei	D	D	D	W	D	D	D	W	D	D	D	W	D	D	S	W	D	D	D	S	D	D	D	D	D	W	S	D	D	S	D	W	D	D	D	D	D	D	D	W	D	D	D	W	D	S	D	D	D
SSch	W	W	W	D	W	W	D	W	W	W	D	D	W	D	D	D	W	W	W	W	W	W	W	D	D	D	W	W	D	S	D	D	W	W	W	W	W	W	W	D	D	W	W	D	W	D	W	W	W
SPtyAAKU	D	D	D	D	D	D	D	D	D	D	D	D	D	D	W	D	D	D	D	W	D	D	D	D	D	D	W	D	D	S	D	D	D	D	D	D	D	D	D	D	D	D	D	D	D	D	D	D	D
SAgo	D	D	D	D	D	D	D	D	W	W	W	D	D	D	S	D	D	D	D	S	D	D	D	D	D	D	S	D	D	S	D	D	D	D	D	D	D	D	D	D	D	D	D	D	D	D	D	D	D
SDub	D	D	D	D	D	D	D	D	D	D	D	D	W	D	S	D	D	D	D	S	D	D	D	D	D	D	S	D	D	S	D	D	D	D	D	D	D	D	D	D	D	D	D	D	D	D	D	D	D
SGal	D	D	D	D	D	D	D	D	D	D	D	D	D	D	W	D	D	D	D	S	D	D	D	D	D	D	S	D	D	S	D	D	D	D	D	D	D	D	D	D	D	D	D	D	D	D	D	D	D
SEnt	D	D	D	D	D	D	D	D	D	D	D	D	W	D	S	D	D	D	D	S	D	D	D	D	D	D	S	D	D	S	D	D	D	D	D	D	D	D	D	D	D	D	D	D	D	D	D	D	D
SPtyC	D	D	D	D	D	D	W	D	D	D	D	D	W	D	W	D	D	D	D	W	D	D	D	D	D	D	W	D	D	S	D	D	D	D	D	D	D	D	D	D	W	D	D	D	D	D	D	D	D
EColO157	S	S	S	S	S	S	W	W	D	D	D	S	W	D	W	S	S	S	S	W	S	S	S	D	D	S	W	S	D	S	D	S	S	S	S	S	S	S	S	S	S	S	S	S	S	S	S	S	S
SFle	C	C	C	C	C	C	C	C	C	C	C	C	C	C	C	C	C	C	C	C	C	C	C	C	C	C	C	C	C	C	C	C	C	C	C	C	C	C	C	C	C	C	C	C	C	C	C	C	C
EColK12	S	S	S	S	S	S	S	W	D	D	D	S	D	S	S	S	S	S	S	S	S	S	S	S	D	S	S	S	D	S	W	S	S	S	S	S	S	S	S	W	W	S	S	S	S	S	S	S	S
	S4497 ->-> S4498	S4549 ->-> S4550	S4553 ->-> S4554	S4567 ->-> S4568	S4604 ->-> S4605	S4610 ->-> S4611	S4638 ->-> S4639	S4666 ->-> S4667	S4815 ->-> S4817	S4837 ->-> S4838	safB ->-> safC	sat1 ->-> sat2	ycdG ->-> S1080	ydjY ->-> ydjX	yhaM ->-> yhaN	yhfV ->-> yhfU	yhfZ ->-> yhfY	yi22_6 ->-> yi21_6	ccmA ->-> ccmB	ccmB ->-> ccmA	ccmC ->-> ccmD	ccmD ->-> ccmE	ccmE ->-> ccmF	ccmF ->-> dsbE	dsbE ->-> ccmH	eaa1 ->-> SPA2429	glnA ->-> SPA3849	gp16 ->-> gp20	gp19 ->-> gp13	grpE ->-> SPA2541	gtrA ->-> gtrB	gtrB2 ->-> gtrA	hsdS ->-> hsdR	kil ->-> SPA2422	marB ->-> ydeE	ninB ->-> SPA2408	ninD ->-> ninB	ninE ->-> ninD	ninF ->-> ninX	ninH ->-> rus	SPA2034 ->-> kdpA	SPA2385 ->-> SPA2386	SPA2386 ->-> SPA2387	SPA2399 ->-> ninH	SPA2409 ->-> gp12	SPA2417 ->-> ral	SPA2420 ->-> kil	SPA2423 ->-> abc1	SPA2604 ->-> SPA2605
STym	D	D	D	D	D	D	D	D	D	W	S	S	S	D	S	W	D	D	S	S	S	S	S	S	S	D	W	D	S	W	S	S	D	D	S	D	D	D	D	D	W	S	W	W	W	D	D	D	W
STyiCT18	S	S	S	S	S	S	S	S	D	D	S	S	S	D	S	W	D	D	S	S	S	S	S	S	S	W	W	D	W	W	S	S	W	D	S	D	D	D	D	D	W	S	W	W	W	D	D	D	W
STyiTy2	D	D	D	D	D	D	D	D	D	D	S	S	S	D	S	W	D	D	S	S	S	S	S	S	S	D	W	D	W	W	S	S	D	D	S	D	D	D	D	D	W	S	W	W	W	D	D	D	W
SPtyAATCC	D	D	D	D	D	D	D	D	D	W	S	W	S	D	S	W	D	D	C	C	C	C	C	C	C	C	C	C	C	C	C	C	C	C	C	C	C	C	C	C	C	C	C	C	C	C	C	C	C
SCho	S	S	S	S	S	S	S	S	D	W	S	S	S	D	S	D	D	D	S	S	S	S	S	S	S	W	W	S	S	W	S	S	D	W	S	D	D	D	D	W	W	C	W	W	W	D	C	W	W
SPtyB	W	W	W	W	W	W	W	W	D	W	D	D	S	D	S	W	D	D	S	S	S	S	S	S	S	W	W	D	D	S	S	S	D	D	S	D	D	D	D	D	W	S	W	W	W	D	D	D	S
SNew	D	D	D	D	D	D	D	D	D	W	S	S	S	D	S	W	D	D	S	S	S	S	S	S	S	W	W	D	S	W	S	S	D	D	S	D	D	D	D	D	W	S	W	W	W	D	D	D	S
SHei	D	D	D	D	D	D	D	D	D	W	S	S	S	D	S	W	D	W	S	S	S	S	S	S	S	W	W	C	W	W	S	S	D	C	S	D	D	D	C	W	W	S	C	S	W	W	C	W	S
SSch	W	W	W	W	W	W	W	W	D	W	S	S	S	D	S	W	D	D	S	S	S	S	S	S	S	D	W	D	W	W	S	S	D	D	S	D	D	D	D	W	W	S	S	W	W	D	D	D	S
SPtyAAKU	D	D	D	D	D	D	D	D	D	W	S	W	S	D	S	W	D	D	W	W	S	S	S	S	S	C	C	C	C	C	S	C	C	C	S	C	C	C	C	C	C	C	C	C	C	W	C	C	C
SAgo	D	D	D	D	D	D	D	D	D	W	D	D	S	D	S	W	D	D	C	S	S	S	S	S	S	D	W	D	W	S	S	S	D	D	S	D	D	D	D	D	W	S	W	D	W	D	D	D	S
SDub	D	D	D	D	D	D	D	D	D	D	W	S	S	D	S	W	D	D	S	S	S	S	S	S	S	S	W	S	C	S	S	S	D	D	W	W	W	D	D	W	C	S	C	W	W	D	D	W	D
SGal	D	D	D	D	D	D	D	D	D	W	D	D	S	D	S	D	D	D	S	S	S	S	S	S	S	D	W	D	S	W	S	S	D	D	S	D	D	D	D	D	W	S	W	D	W	D	D	D	D
SEnt	D	D	D	D	D	D	D	D	D	W	D	D	S	D	S	W	D	D	S	S	S	S	S	S	S	W	W	D	S	W	S	S	D	D	S	D	D	D	D	W	W	S	W	W	W	D	D	D	D
SPtyC	D	D	D	D	D	D	D	D	D	W	S	S	S	D	S	W	D	D	S	S	S	S	S	S	S	W	C	C	S	S	S	S	D	W	S	D	D	D	D	S	C	S	W	S	W	D	C	W	S
EColO157	S	S	S	S	S	S	S	S	D	W	W	D	S	S	S	D	D	S	S	S	S	S	S	S	S	S	W	W	W	W	W	D	W	D	W	W	W	W	W	S	W	W	W	S	W	D	W	D	W
SFle	C	C	C	C	C	C	C	C	C	C	C	C	C	C	C	C	C	C	S	S	S	S	S	S	S	D	W	W	W	W	S	S	D	D	W	D	D	D	D	S	W	S	W	W	W	D	D	D	W
EColK12	S	S	S	S	S	S	S	S	D	W	D	D	S	S	S	S	S	S	S	S	S	S	S	S	S	D	W	D	W	W	S	S	D	D	W	D	D	D	D	W	W	S	W	W	W	D	D	D	D
	recT ->-> recT	rfbI ->-> yfdH	SC0327 ->-> SC0328	SC0328 ->-> SC0329	SC0329 ->-> eae	SC0347 ->-> lycV	SC0363 ->-> SC0364	SC0368 ->-> gtrB	SC0595 ->-> yfdH	SC0968 ->-> SC0969	SC0971 ->-> SC0972	SC0975 ->-> SC0976	SC0985 ->-> lycV	SC0990 ->-> vmtV	SC1211 ->-> VG55	SC1545 ->-> SC1546	SC2008 ->-> SC2009	SC2095 ->-> SC2096	SC2096 ->-> SC2097	SC2097 ->-> SC2098	SC2609 ->-> SC2610	SC2629 ->-> SC2630	SC2699 ->-> SC2700	SC2966 ->-> stdC	SC3092 ->-> yghW	SC3448 ->-> rtcA	SC3451 ->-> SC3452	SC3563 ->-> SC3564	SC3565 ->-> celR	SC3699 ->-> ptfA	SC3816 ->-> punC	SC3842 ->-> SC3843	SC4065 ->-> iclR	SC4194 ->-> yggM	selD ->-> topB	smp ->-> serB	stfD ->-> stfE	stfE ->-> stfF	stfE ->-> stfF	tcfD ->-> tcfD	terS ->-> terL	ybaX ->-> ybaE	ydjI ->-> ydjH	yeaD ->-> SC1302	yfdH ->-> SC0594	yfiO ->-> SC2667	ygcF ->-> SC2885	ymfL ->-> SC1198	SARI_00050 ->-> SARI_00051
STym	D	S	D	D	D	W	D	W	W	S	D	W	S	W	S	W	W	D	D	D	D	W	W	W	W	W	W	W	W	W	W	W	S	W	S	W	S	S	S	D	S	S	S	W	W	W	W	D	D
STyiCT18	D	S	D	D	D	W	D	W	W	W	D	W	S	D	S	W	W	D	D	D	S	W	D	W	W	D	D	W	W	W	W	S	W	W	S	W	S	S	S	S	D	S	S	D	W	W	W	W	D
STyiTy2	D	S	D	D	D	D	D	W	W	D	D	W	W	D	S	W	W	D	D	D	S	W	D	W	W	D	D	W	W	W	W	S	W	W	S	W	S	S	S	S	D	S	S	D	W	W	W	W	D
SPtyAATCC	D	S	D	D	D	W	S	W	W	D	D	D	W	D	D	W	D	D	D	D	D	W	D	S	W	D	D	W	W	W	W	W	S	W	S	W	S	S	S	S	D	S	S	W	W	W	W	D	W
SCho	C	C	C	C	C	C	C	C	C	C	C	C	C	C	C	C	C	C	C	C	C	C	C	C	C	C	C	C	C	C	C	C	C	C	C	C	C	C	C	C	C	C	C	C	C	C	C	C	D
SPtyB	S	S	D	D	D	D	D	W	W	S	D	C	W	D	S	W	C	D	D	D	S	W	D	C	W	D	D	W	C	W	C	C	C	S	S	W	C	C	S	D	D	S	S	W	W	C	W	D	D
SNew	D	S	D	D	D	W	D	S	S	S	D	C	S	S	D	W	W	D	D	D	S	W	D	W	C	D	D	W	W	S	D	W	C	W	S	W	S	S	S	D	C	S	S	W	W	W	W	D	D
SHei	D	S	D	D	D	D	S	W	W	D	D	S	W	S	W	W	C	D	D	D	D	D	D	W	C	W	C	W	W	W	D	W	C	C	S	W	S	C	S	S	D	S	S	W	W	W	W	W	D
SSch	D	S	D	D	W	D	D	W	W	S	D	W	S	S	C	W	D	D	D	D	D	S	D	W	C	D	D	W	W	S	S	C	C	W	S	W	W	D	W	W	D	S	S	W	W	W	W	W	D
SPtyAAKU	D	S	D	D	D	W	S	W	W	D	D	D	W	D	D	W	D	D	D	D	D	W	D	S	W	D	D	W	W	W	W	W	C	W	S	W	S	S	S	S	D	S	S	W	W	W	W	D	W
SAgo	D	S	D	D	D	D	D	W	W	D	D	D	W	D	D	W	S	D	D	D	D	D	D	W	C	C	C	W	W	W	S	W	C	S	S	W	S	C	S	D	D	S	S	W	W	W	W	D	W
SDub	S	S	W	W	W	S	S	W	W	S	D	S	S	S	S	W	D	D	D	D	D	W	D	S	C	D	W	W	W	W	D	W	C	W	S	W	S	C	S	D	D	S	S	W	W	W	W	C	W
SGal	S	S	D	D	D	W	D	W	W	D	D	D	S	W	D	W	W	D	D	D	D	D	D	W	W	W	W	W	W	W	D	W	S	D	S	W	S	S	C	D	D	S	C	W	W	W	W	D	W
SEnt	D	S	W	W	D	W	D	W	W	D	D	D	S	D	S	W	W	D	D	D	D	D	D	S	W	W	W	W	W	W	D	W	S	W	S	W	S	C	C	D	D	S	S	W	W	W	W	C	D
SPtyC	S	S	D	W	W	C	S	C	S	D	C	S	S	S	D	C	C	C	C	C	S	C	S	C	C	S	S	C	W	S	C	W	C	S	S	C	S	C	S	D	D	S	S	W	C	C	W	W	D
EColO157	S	W	D	D	D	W	W	W	W	W	D	S	W	S	D	D	D	D	D	D	D	D	D	W	W	W	D	D	W	W	D	D	S	W	S	W	S	S	S	D	S	S	S	W	W	W	W	W	W
SFle	D	S	D	D	D	D	S	W	W	D	D	W	W	W	D	D	D	D	D	D	S	D	D	W	W	W	D	D	W	W	D	D	W	W	S	W	W	D	D	W	W	S	S	W	W	W	W	W	D
EColK12	S	S	D	D	D	D	D	W	W	W	D	W	W	D	W	D	D	D	D	D	D	D	D	W	W	W	D	D	W	W	D	D	W	W	S	W	S	S	S	D	S	S	S	W	W	W	W	W	D
	SARI_00909 ->-> SARI_00911	SARI_00998 ->-> SARI_00999	SARI_01024 ->-> SARI_01025	SARI_01025 ->-> SARI_01026	SARI_01077 ->-> SARI_01079	SARI_01161 ->-> SARI_01162	SARI_01162 ->-> SARI_01163	SARI_01226 ->-> SARI_01227	SARI_01276 ->-> SARI_01277	SARI_01303 ->-> SARI_01304	SARI_01388 ->-> SARI_01389	SARI_01421 ->-> SARI_01422	SARI_01423 ->-> SARI_01424	SARI_01486 ->-> SARI_01488	SARI_01567 ->-> SARI_01568	SARI_01644 ->-> SARI_01645	SARI_01645 ->-> SARI_01646	SARI_01715 ->-> SARI_01716	SARI_01718 ->-> SARI_01719	SARI_01733 ->-> SARI_01734	SARI_01767 ->-> SARI_01768	SARI_01886 ->-> SARI_01887	SARI_01902 ->-> SARI_01903	SARI_01922 ->-> SARI_01923	SARI_01959 ->-> SARI_01960	SARI_02105 ->-> SARI_02106	SARI_02125 ->-> SARI_02126	SARI_02147 ->-> SARI_02149	SARI_02171 ->-> SARI_02172	SARI_02229 ->-> SARI_02230	SARI_02261 ->-> SARI_02262	SARI_02385 ->-> SARI_02386	SARI_02389 ->-> SARI_02390	SARI_02403 ->-> SARI_02404	SARI_02513 ->-> SARI_02514	SARI_02566 ->-> SARI_02567	SARI_02589 ->-> SARI_02590	SARI_02590 ->-> SARI_02591	SARI_02597 ->-> SARI_02598	SARI_02602 ->-> SARI_02603	SARI_02605 ->-> SARI_02606	SARI_02616 ->-> SARI_02617	SARI_02626 ->-> SARI_02627	SARI_02629 ->-> SARI_02630	SARI_02630 ->-> SARI_02631	SARI_02636 ->-> SARI_02637	SARI_02645 ->-> SARI_02646	SARI_02649 ->-> SARI_02650	SARI_02650 ->-> SARI_02651
STym	D	W	W	W	D	W	W	W	W	D	W	W	D	D	S	D	W	W	S	D	W	W	W	D	D	W	W	D	S	D	W	D	D	W	D	W	D	D	D	D	W	D	S	W	D	D	D	D	D
STyiCT18	D	W	W	W	D	W	W	W	W	W	W	D	D	D	S	D	D	W	S	W	W	W	W	D	D	W	W	D	S	D	W	W	S	S	D	W	D	D	D	W	W	D	S	W	D	D	D	D	D
STyiTy2	D	W	W	W	D	W	W	W	W	W	W	D	D	D	S	D	D	W	S	W	W	W	W	D	D	W	W	D	S	D	W	W	S	W	D	W	D	D	D	W	W	D	S	W	D	D	D	D	D
SPtyAATCC	D	W	W	W	D	W	W	W	W	W	W	W	D	D	S	D	W	W	S	D	W	W	W	D	D	W	D	D	S	D	D	W	S	D	D	W	D	D	D	W	W	D	S	W	D	D	D	W	D
SCho	D	D	W	W	D	W	W	W	W	D	W	D	D	D	S	D	W	W	S	W	W	W	W	D	D	W	W	W	S	D	W	D	D	W	D	W	D	D	D	D	W	D	S	W	D	D	W	S	W
SPtyB	D	W	W	W	D	W	W	D	W	D	C	W	D	D	S	D	W	W	S	W	C	W	W	W	D	W	W	D	S	D	W	D	D	S	D	W	D	D	D	D	D	D	W	W	D	D	D	D	D
SNew	D	W	W	W	D	W	W	W	W	D	W	W	D	D	S	W	S	W	S	W	W	W	W	D	D	W	W	D	S	D	W	D	D	D	D	W	D	D	D	D	W	D	S	W	D	D	D	D	D
SHei	D	W	W	W	D	W	W	W	W	D	C	W	D	D	S	D	W	W	S	W	W	W	W	D	D	W	W	W	S	D	W	D	D	D	D	W	D	D	D	D	W	D	S	W	D	D	C	C	C
SSch	D	W	W	W	D	W	W	W	W	W	W	D	D	D	S	D	W	W	S	W	W	W	W	W	D	W	W	D	S	D	W	W	W	S	D	W	D	D	D	D	W	D	S	W	D	D	D	D	D
SPtyAAKU	D	W	W	W	D	W	W	W	W	W	W	W	D	D	S	D	W	W	S	D	W	W	W	D	D	W	D	D	S	D	W	W	S	D	D	W	D	D	D	W	W	D	S	W	D	D	S	S	C
SAgo	D	W	W	W	D	W	W	W	W	D	W	W	W	D	S	D	W	W	S	W	W	W	W	D	D	W	W	D	S	D	W	D	D	D	D	W	D	D	D	W	S	D	W	W	W	D	D	D	D
SDub	D	W	W	W	D	W	W	W	W	D	W	W	W	D	S	D	W	W	W	W	W	W	W	D	D	W	W	D	S	D	W	D	D	S	D	W	D	D	D	D	S	D	S	W	W	D	S	C	C
SGal	D	W	D	D	D	W	W	W	W	D	W	W	D	D	S	D	W	W	S	D	W	W	W	D	D	W	D	D	S	D	W	D	D	D	D	W	D	D	D	D	S	D	W	W	W	D	D	D	D
SEnt	D	W	W	W	D	W	W	W	W	D	W	W	W	D	S	D	W	W	S	D	W	W	W	D	D	W	W	D	S	D	W	D	D	W	D	W	D	D	D	D	D	D	W	W	D	D	D	D	D
SPtyC	D	D	W	W	D	W	W	W	W	D	D	D	D	D	S	D	D	W	S	W	W	W	W	D	D	W	W	W	S	D	W	D	D	D	D	W	D	D	D	D	W	D	S	W	D	D	D	W	D
EColO157	S	D	D	D	D	W	D	W	W	D	W	W	D	D	S	W	W	D	W	D	W	W	W	D	D	W	D	W	S	D	W	D	D	D	D	W	D	D	W	D	S	D	S	W	W	D	D	D	D
SFle	W	D	W	W	D	W	D	W	W	D	W	D	D	D	S	D	D	D	W	D	W	W	W	W	S	W	W	W	S	D	W	D	D	D	D	W	D	D	D	D	W	D	S	W	D	W	W	S	W
EColK12	D	D	D	D	D	W	D	W	W	D	W	W	D	D	S	W	W	W	W	D	W	W	D	D	S	W	D	W	S	D	W	D	D	D	D	W	D	D	D	D	D	D	W	W	D	D	D	D	D
	SARI_03131 ->-> SARI_03132	SARI_03135 ->-> SARI_03136	SARI_03143 ->-> SARI_03144	SARI_03144 ->-> SARI_03145	SARI_03147 ->-> SARI_03148	SARI_03153 ->-> SARI_03154	SARI_03160 ->-> SARI_03161	SARI_03172 ->-> SARI_03173	SARI_03174 ->-> SARI_03175	SARI_03188 ->-> SARI_03190	SARI_03196 ->-> SARI_03197	SARI_03212 ->-> SARI_03213	SARI_03258 ->-> SARI_03259	SARI_03259 ->-> SARI_03260	SARI_03285 ->-> SARI_03286	SARI_03287 ->-> SARI_03288	SARI_03314 ->-> SARI_03315	SARI_03317 ->-> SARI_03318	SARI_03321 ->-> SARI_03322	SARI_03329 ->-> SARI_03330	SARI_03332 ->-> SARI_03333	SARI_03349 ->-> SARI_03350	SARI_03350 ->-> SARI_03351	SARI_03351 ->-> SARI_03352	SARI_03352 ->-> SARI_03353	SARI_03367 ->-> SARI_03368	SARI_03451 ->-> SARI_03452	SARI_03567 ->-> SARI_03568	SARI_03610 ->-> SARI_03611	SARI_03622 ->-> SARI_03623	SARI_03747 ->-> SARI_03748	SARI_03792 ->-> SARI_03793	SARI_03819 ->-> SARI_03821	SARI_03829 ->-> SARI_03830	SARI_03830 ->-> SARI_03831	SARI_03831 ->-> SARI_03832	SARI_03880 ->-> SARI_03882	SARI_03885 ->-> SARI_03886	SARI_03961 ->-> SARI_03962	SARI_03962 ->-> SARI_03963	SARI_04141 ->-> SARI_04142	SARI_04157 ->-> SARI_04158	SARI_04159 ->-> SARI_04160	SARI_04160 ->-> SARI_04161	SARI_04224 ->-> SARI_04225	SARI_04241 ->-> SARI_04242	SARI_04247 ->-> SARI_04248	SARI_04389 ->-> SARI_04390	SARI_04391 ->-> SARI_04392
STym	W	W	D	D	D	W	S	D	D	W	D	W	S	S	D	W	S	W	D	W	D	W	D	D	W	W	W	W	S	W	S	W	W	S	S	S	W	D	S	W	W	W	W	W	S	S	D	D	S
STyiCT18	W	W	W	W	D	S	S	D	D	W	S	W	S	W	S	W	S	S	D	W	D	W	D	D	W	W	W	W	S	W	S	W	W	S	S	S	S	D	W	D	W	W	W	W	S	S	D	D	D
STyiTy2	W	W	W	W	D	S	S	D	D	W	S	W	S	W	S	W	S	S	D	W	D	W	D	D	W	W	W	W	S	W	S	W	W	S	S	S	S	D	W	D	W	W	W	W	S	S	D	D	D
SPtyAATCC	W	W	D	D	D	W	S	D	D	W	S	W	S	S	S	W	D	W	D	W	D	W	D	D	W	W	W	W	S	W	S	W	W	S	S	S	W	D	S	W	W	W	W	W	S	S	D	D	D
SCho	W	W	D	D	D	W	S	D	D	W	S	W	S	W	D	W	W	W	D	W	D	W	D	D	W	W	W	W	S	W	S	W	W	S	S	S	D	D	S	W	W	W	W	W	S	W	D	D	W
SPtyB	W	W	W	W	D	S	S	D	D	C	S	C	S	S	D	S	S	S	D	W	D	W	D	D	W	W	W	C	S	W	S	W	W	S	S	S	C	D	S	W	W	W	W	W	S	S	D	D	W
SNew	W	W	D	D	D	W	S	D	D	C	S	W	S	S	D	W	D	W	D	W	D	W	D	D	W	W	W	C	S	W	S	W	W	S	S	S	C	D	S	W	W	W	W	W	S	S	D	D	W
SHei	W	W	D	D	D	W	S	D	D	C	S	W	S	S	W	W	S	W	D	W	D	W	D	D	W	W	W	C	S	W	S	W	W	S	S	C	D	D	S	W	W	W	W	W	S	S	D	D	S
SSch	W	W	D	D	D	W	S	D	D	C	S	W	S	W	D	W	D	W	D	W	D	W	D	D	W	W	W	W	S	W	S	W	W	S	S	S	D	D	S	W	W	W	W	W	S	S	D	D	W
SPtyAAKU	W	W	D	D	D	W	S	D	D	W	S	W	S	S	S	W	D	W	D	W	D	W	D	D	W	W	W	W	S	W	S	W	W	S	S	S	W	D	S	W	W	W	W	W	S	S	D	D	D
SAgo	W	W	D	D	D	W	S	D	D	C	S	W	S	S	D	W	S	W	D	W	D	W	D	D	W	W	W	W	S	W	S	W	W	S	C	C	D	D	S	W	W	W	W	W	S	S	D	D	S
SDub	W	W	D	D	D	W	S	D	D	C	S	W	S	S	D	W	D	W	D	W	D	W	D	D	W	W	W	C	S	W	S	W	W	S	S	S	D	D	S	W	W	W	W	W	S	S	D	D	W
SGal	W	W	D	D	D	W	S	D	D	W	S	W	W	W	D	W	W	W	D	W	D	W	D	D	W	W	W	W	S	W	S	W	W	S	S	S	D	D	S	W	W	W	W	W	S	S	D	D	W
SEnt	W	W	D	D	D	W	S	D	D	W	S	W	S	S	D	W	W	W	D	W	D	W	D	D	W	W	W	W	S	W	S	W	W	S	S	S	D	D	S	W	W	W	W	W	S	S	D	D	W
SPtyC	W	W	W	W	D	S	S	D	D	W	S	W	S	W	D	W	S	W	D	W	D	W	D	D	W	W	W	W	S	W	S	W	W	S	S	C	D	D	S	W	W	W	W	W	S	W	D	D	W
EColO157	W	W	D	D	D	W	S	D	D	W	S	W	S	S	D	W	D	W	D	W	D	W	D	D	W	W	W	W	S	W	S	W	W	S	S	S	W	D	S	W	W	W	W	W	S	W	D	D	S
SFle	W	W	D	D	D	W	S	D	D	W	S	W	W	D	D	W	D	W	D	W	D	W	D	D	W	W	W	W	S	W	S	W	W	S	S	S	D	D	S	W	W	W	W	W	S	D	D	D	S
EColK12	W	W	D	D	D	W	S	D	D	W	S	W	S	S	S	W	D	W	D	W	D	W	D	D	W	W	W	W	S	W	S	W	W	S	S	S	W	D	S	W	W	W	W	W	S	W	D	D	S
	SPAB_00743 ->-> SPAB_00744	SPAB_00744 ->-> SPAB_00745	SPAB_00749 ->-> SPAB_00750	SPAB_00752 ->-> SPAB_00753	SPAB_00757 ->-> SPAB_00758	SPAB_00774 ->-> SPAB_00775	SPAB_00819 ->-> SPAB_00820	SPAB_00843 ->-> SPAB_00844	SPAB_00848 ->-> SPAB_00849	SPAB_00951 ->-> SPAB_00952	SPAB_00972 ->-> SPAB_00973	SPAB_00976 ->-> SPAB_00977	SPAB_00977 ->-> SPAB_00978	SPAB_00984 ->-> SPAB_00985	SPAB_00985 ->-> SPAB_00986	SPAB_00986 ->-> SPAB_00987	SPAB_00987 ->-> SPAB_00988	SPAB_00989 ->-> SPAB_00990	SPAB_00993 ->-> SPAB_00994	SPAB_00999 ->-> SPAB_01000	SPAB_01004 ->-> SPAB_01005	SPAB_01009 ->-> SPAB_01010	SPAB_01010 ->-> SPAB_01011	SPAB_01011 ->-> SPAB_01012	SPAB_01014 ->-> SPAB_01015	SPAB_01016 ->-> SPAB_01018	SPAB_01018 ->-> SPAB_01019	SPAB_01019 ->-> SPAB_01020	SPAB_01020 ->-> SPAB_01021	SPAB_01021 ->-> SPAB_01022	SPAB_01022 ->-> SPAB_01023	SPAB_01023 ->-> SPAB_01024	SPAB_01024 ->-> SPAB_01025	SPAB_01025 ->-> SPAB_01026	SPAB_01026 ->-> SPAB_01027	SPAB_01029 ->-> SPAB_01030	SPAB_01031 ->-> SPAB_01032	SPAB_01081 ->-> SPAB_01082	SPAB_01104 ->-> SPAB_01105	SPAB_01115 ->-> SPAB_01117	SPAB_01117 ->-> SPAB_01118	SPAB_01118 ->-> SPAB_01119	SPAB_01120 ->-> SPAB_01121	SPAB_01123 ->-> SPAB_01124	SPAB_01124 ->-> SPAB_01125	SPAB_01142 ->-> SPAB_01143	SPAB_01190 ->-> SPAB_01192	SPAB_01200 ->-> SPAB_01201	SPAB_01201 ->-> SPAB_01202
STym	S	S	W	W	W	W	W	D	W	W	W	D	D	D	D	D	D	D	W	S	D	D	D	D	D	D	D	D	D	D	D	D	W	S	W	W	D	S	W	W	W	D	D	D	D	W	W	W	W
STyiCT18	S	S	W	W	D	W	W	W	W	W	S	D	D	D	D	W	W	W	W	S	D	D	D	D	D	W	D	D	D	D	D	D	W	S	W	S	D	W	W	W	W	D	D	D	D	W	W	W	W
STyiTy2	S	S	W	D	D	W	W	W	W	W	S	D	D	D	D	D	D	W	W	S	D	D	D	D	D	W	D	D	D	D	D	D	W	S	W	S	D	W	W	W	W	D	D	D	D	W	W	W	W
SPtyAATCC	S	S	W	D	D	W	W	W	W	W	W	D	D	D	W	S	W	D	D	D	D	D	D	D	D	D	D	D	D	D	D	D	W	S	S	S	D	S	D	W	W	D	D	D	D	W	W	W	W
SCho	S	S	S	D	W	W	W	W	W	W	W	D	D	D	D	D	W	W	S	S	D	D	D	D	D	W	D	D	D	D	D	D	W	S	W	S	D	S	W	W	W	D	D	D	D	W	W	W	W
SPtyB	C	C	C	C	C	C	C	C	C	C	C	C	C	C	C	C	C	C	C	C	C	C	C	C	C	C	C	C	C	C	C	C	C	C	C	C	C	C	C	C	C	C	C	C	C	C	C	C	C
SNew	S	S	W	W	D	W	W	W	W	W	W	D	D	D	D	W	W	D	S	D	D	D	D	D	D	D	D	D	D	D	D	D	W	S	C	S	D	C	D	W	W	D	D	D	D	W	C	W	W
SHei	S	S	S	W	W	W	W	W	W	W	C	D	D	D	D	W	W	D	S	W	D	D	D	D	D	D	D	D	D	D	D	D	D	W	S	W	D	C	W	W	W	D	D	D	D	W	C	W	W
SSch	S	S	W	D	W	D	W	W	W	W	W	W	D	D	D	D	W	D	S	S	D	D	D	D	D	D	D	D	D	D	D	D	W	S	C	C	W	C	D	W	W	D	D	D	D	W	C	W	W
SPtyAAKU	S	S	W	D	D	W	W	W	W	W	W	D	D	D	W	S	W	D	D	D	D	D	D	D	D	D	D	D	D	D	D	D	W	S	S	S	D	C	D	W	W	D	D	D	D	W	W	W	W
SAgo	S	S	W	W	D	W	W	W	W	W	W	D	D	D	D	D	D	D	D	D	D	D	D	D	D	D	D	D	D	D	D	D	D	W	S	D	D	C	W	W	W	D	D	D	D	D	W	W	W
SDub	S	S	S	D	W	W	W	W	W	W	W	D	D	D	D	W	S	W	S	S	C	S	C	C	C	C	S	C	C	C	C	C	S	S	W	W	D	C	D	W	W	D	D	D	D	D	W	W	W
SGal	S	S	W	D	D	W	W	D	W	W	W	D	D	D	D	D	D	D	W	D	D	D	D	D	D	D	D	D	D	D	D	D	D	W	W	W	D	C	S	W	W	D	D	D	D	D	W	W	W
SEnt	S	S	W	D	W	W	W	D	W	W	W	D	D	D	D	W	S	D	W	S	D	D	D	D	D	D	D	D	D	D	D	D	W	S	W	W	D	C	W	W	W	D	D	D	D	D	W	W	W
SPtyC	S	S	S	D	D	W	W	W	W	W	W	D	D	D	D	D	D	W	S	D	D	D	D	D	D	W	D	D	D	D	D	D	W	S	S	S	D	C	W	W	W	D	D	D	D	W	W	W	W
EColO157	S	S	D	D	W	D	W	D	W	W	S	D	D	W	W	W	W	D	S	D	D	D	D	D	D	D	D	D	D	D	D	D	W	S	W	W	D	D	D	W	W	D	D	D	D	D	W	W	W
SFle	S	S	D	D	W	D	W	D	W	W	W	D	D	D	D	D	D	D	W	D	D	D	D	D	D	D	D	D	D	D	D	D	W	S	W	W	D	D	D	W	W	D	D	D	D	D	W	W	W
EColK12	S	S	D	D	W	D	W	D	W	W	S	D	W	D	D	D	D	D	D	D	D	D	D	D	D	D	D	D	D	D	D	D	D	W	W	W	D	D	D	W	W	D	D	D	D	D	W	W	W
	SPAB_02156 ->-> SPAB_02157	SPAB_02158 ->-> SPAB_02159	SPAB_02159 ->-> SPAB_02160	SPAB_02160 ->-> SPAB_02161	SPAB_02164 ->-> SPAB_02165	SPAB_02167 ->-> SPAB_02168	SPAB_02176 ->-> SPAB_02177	SPAB_02177 ->-> SPAB_02178	SPAB_02214 ->-> SPAB_02215	SPAB_02222 ->-> SPAB_02223	SPAB_02227 ->-> SPAB_02228	SPAB_02252 ->-> SPAB_02253	SPAB_02256 ->-> SPAB_02257	SPAB_02268 ->-> SPAB_02269	SPAB_02269 ->-> SPAB_02270	SPAB_02271 ->-> SPAB_02272	SPAB_02272 ->-> SPAB_02273	SPAB_02293 ->-> SPAB_02294	SPAB_02303 ->-> SPAB_02304	SPAB_02304 ->-> SPAB_02305	SPAB_02310 ->-> SPAB_02311	SPAB_02354 ->-> SPAB_02355	SPAB_02355 ->-> SPAB_02356	SPAB_02365 ->-> SPAB_02366	SPAB_02507 ->-> SPAB_02508	SPAB_02508 ->-> SPAB_02509	SPAB_02540 ->-> SPAB_02541	SPAB_02541 ->-> SPAB_02543	SPAB_02570 ->-> SPAB_02571	SPAB_02579 ->-> SPAB_02580	SPAB_02591 ->-> SPAB_02592	SPAB_02636 ->-> SPAB_02637	SPAB_02652 ->-> SPAB_02653	SPAB_02671 ->-> SPAB_02672	SPAB_02678 ->-> SPAB_02679	SPAB_02687 ->-> SPAB_02688	SPAB_02688 ->-> SPAB_02689	SPAB_02692 ->-> SPAB_02693	SPAB_02701 ->-> SPAB_02703	SPAB_02783 ->-> SPAB_02784	SPAB_02784 ->-> SPAB_02785	SPAB_02827 ->-> SPAB_02828	SPAB_02881 ->-> SPAB_02882	SPAB_02907 ->-> SPAB_02908	SPAB_02926 ->-> SPAB_02927	SPAB_02962 ->-> SPAB_02963	SPAB_02978 ->-> SPAB_02979	SPAB_03057 ->-> SPAB_03058	SPAB_03074 ->-> SPAB_03075
STym	D	D	D	D	D	D	W	W	D	W	D	W	D	W	W	D	D	D	W	W	W	W	W	W	D	W	W	W	W	W	W	W	W	W	W	S	S	D	W	W	W	W	W	W	W	W	W	W	W
STyiCT18	D	D	D	D	D	D	W	W	S	S	S	W	W	W	W	D	D	D	W	W	W	W	W	S	D	W	W	W	W	W	W	W	W	W	W	S	S	D	W	W	W	W	W	W	W	W	W	W	W
STyiTy2	D	D	D	D	D	D	W	W	S	S	S	W	W	D	D	D	D	D	W	W	W	W	W	S	D	W	W	W	W	W	W	W	W	W	W	S	S	D	W	W	W	W	W	W	W	W	W	W	W
SPtyAATCC	D	D	D	D	D	D	W	D	D	W	D	D	D	D	D	D	W	D	W	W	W	W	W	D	D	W	W	W	W	W	W	W	W	W	W	S	S	D	W	W	W	W	W	W	W	W	W	W	W
SCho	D	D	D	D	D	D	S	S	S	S	S	S	D	W	S	D	W	D	W	W	D	W	W	W	D	W	W	W	W	W	W	S	W	W	W	S	S	D	W	W	W	D	W	W	D	W	W	W	W
SPtyB	C	C	C	C	C	C	C	C	C	C	C	C	C	C	C	C	C	C	C	C	C	C	C	C	C	C	C	C	C	C	C	C	C	C	C	C	C	C	C	C	C	C	C	C	C	C	C	C	C
SNew	D	D	D	D	D	D	S	S	C	S	S	S	D	W	W	D	D	W	W	W	D	W	W	W	W	C	W	W	W	W	W	W	W	C	W	S	S	D	W	W	W	D	W	C	D	W	W	W	W
SHei	D	D	D	D	D	D	S	S	D	W	D	S	D	W	W	D	D	W	W	W	W	W	W	W	W	C	W	W	W	W	W	W	W	C	W	S	S	D	W	W	W	W	W	W	W	W	W	W	W
SSch	C	C	C	C	C	C	S	S	D	W	D	S	D	W	W	D	D	W	W	W	D	W	W	W	D	W	W	W	W	W	W	C	W	C	W	S	S	D	W	W	W	D	W	W	D	W	W	W	W
SPtyAAKU	D	D	D	D	D	D	W	D	D	W	D	D	D	D	D	D	W	D	W	W	W	W	W	D	D	W	W	W	W	W	W	W	W	W	W	S	S	D	W	W	W	W	W	W	W	W	W	W	W
SAgo	D	D	D	D	D	D	D	D	D	W	D	D	D	D	D	D	D	D	W	W	D	W	W	W	W	W	W	W	W	W	W	W	W	C	W	S	S	D	W	W	W	D	C	C	D	W	W	W	W
SDub	C	C	C	C	W	C	S	S	D	W	D	S	D	W	C	D	D	W	W	W	W	W	W	W	W	W	W	W	W	W	W	W	W	W	W	S	S	D	W	W	W	W	C	W	W	W	W	W	W
SGal	D	D	D	D	D	D	D	W	D	W	D	W	D	W	S	D	D	D	W	W	D	W	W	W	D	W	W	W	W	W	W	W	W	W	W	S	S	D	W	W	W	D	W	W	D	W	W	D	W
SEnt	C	C	C	C	W	S	D	W	D	W	D	W	D	W	W	D	D	D	W	W	D	W	W	W	D	W	W	W	W	W	W	W	W	W	W	S	S	D	W	W	W	D	W	W	D	W	W	W	W
SPtyC	D	D	D	D	D	D	S	S	S	S	S	S	D	W	S	D	W	D	W	W	D	W	W	W	D	W	W	W	W	W	W	S	W	W	W	S	S	D	W	W	W	D	W	W	D	W	W	W	W
EColO157	W	D	D	W	W	S	S	S	D	W	D	S	W	W	S	S	S	D	W	W	W	W	W	W	D	W	W	W	W	W	W	W	W	W	W	S	S	D	W	W	W	W	W	W	W	W	W	W	W
SFle	W	W	D	W	W	S	D	W	D	W	D	W	D	W	W	D	D	D	W	W	D	W	W	W	D	W	D	D	W	W	W	W	W	W	W	S	S	D	W	W	D	D	W	W	D	W	W	D	W
EColK12	D	D	D	D	W	W	D	D	D	W	D	D	D	W	S	D	D	D	W	W	W	W	W	W	D	W	W	W	W	W	W	W	W	W	W	S	S	D	W	W	W	W	W	W	W	W	W	W	W
	SPAB_04166 ->-> SPAB_04168	SPAB_04229 ->-> SPAB_04230	SPAB_04314 ->-> SPAB_04315	SPAB_04320 ->-> SPAB_04321	SPAB_04377 ->-> SPAB_04378	SPAB_04378 ->-> SPAB_04379	SPAB_04385 ->-> SPAB_04386	SPAB_04399 ->-> SPAB_04400	SPAB_04413 ->-> SPAB_04414	SPAB_04504 ->-> SPAB_04505	SPAB_04551 ->-> SPAB_04553	SPAB_04568 ->-> SPAB_04569	SPAB_04592 ->-> SPAB_04594	SPAB_04671 ->-> SPAB_04672	SPAB_04672 ->-> SPAB_04673	SPAB_04691 ->-> SPAB_04692	SPAB_04692 ->-> SPAB_04693	SPAB_04737 ->-> SPAB_04738	SPAB_04740 ->-> SPAB_04741	SPAB_04780 ->-> SPAB_04781	SPAB_04982 ->-> SPAB_04983	SPAB_05058 ->-> SPAB_05059	SPAB_05178 ->-> SPAB_05179	SPAB_05212 ->-> SPAB_05213	SPAB_05279 ->-> SPAB_05280	SPAB_05295 ->-> SPAB_05297	SPAB_05303 ->-> SPAB_05304	SPAB_05323 ->-> SPAB_05324	SPAB_05335 ->-> SPAB_05336	SPAB_05336 ->-> SPAB_05337	SPAB_05337 ->-> SPAB_05338	SPAB_05338 ->-> SPAB_05339	SPAB_05340 ->-> SPAB_05341	SPAB_05341 ->-> SPAB_05342	SPAB_05342 ->-> SPAB_05344	SPAB_05352 ->-> SPAB_05353	SPAB_05358 ->-> SPAB_05359	SPAB_05363 ->-> SPAB_05364	SPAB_05372 ->-> SPAB_05373	SPAB_05373 ->-> SPAB_05374	SPAB_05374 ->-> SPAB_05375	SPAB_05377 ->-> SPAB_05379	SPAB_05381 ->-> SPAB_05382	SPAB_05384 ->-> SPAB_05385	SPAB_05385 ->-> SPAB_05386	SPAB_05387 ->-> SPAB_05388	SPAB_05387 ->-> SPAB_05389	SPAB_05388 ->-> SPAB_05389	SPAB_05404 ->-> SPAB_05405
STym	D	W	W	W	W	W	S	W	W	W	W	W	W	D	W	W	W	W	W	W	W	W	W	W	W	W	W	S	W	W	W	W	D	D	D	D	D	W	D	D	D	D	D	D	D	D	D	D	D
STyiCT18	D	W	W	W	W	W	S	W	W	D	W	W	W	D	D	W	W	W	W	W	W	W	W	W	W	W	W	D	S	S	S	S	W	D	W	D	S	S	S	W	W	W	W	W	W	W	S	W	D
STyiTy2	D	W	W	W	W	W	S	W	W	D	W	W	W	D	D	W	W	W	W	W	W	W	W	W	W	W	W	D	S	S	S	S	W	D	W	D	S	S	S	W	W	W	W	W	W	W	S	W	D
SPtyAATCC	D	W	W	W	W	W	S	W	W	D	W	W	W	D	W	W	W	W	W	W	W	W	D	W	W	W	W	D	W	W	W	W	D	D	D	D	D	W	D	D	D	D	D	D	D	D	D	D	D
SCho	D	W	W	W	W	W	S	W	W	S	W	W	W	D	W	W	W	W	D	S	W	W	W	W	W	W	W	S	W	W	W	W	D	D	D	D	D	W	D	D	D	D	D	D	D	D	D	D	D
SPtyB	C	C	C	C	C	C	C	C	C	C	C	C	C	C	C	C	C	C	C	C	C	C	C	C	C	C	C	C	C	C	C	C	C	C	C	C	C	C	C	C	C	C	C	C	C	C	C	C	C
SNew	D	W	W	W	W	W	C	W	W	W	W	W	C	D	W	C	C	W	D	W	C	W	C	W	W	W	W	D	W	W	W	W	D	D	D	D	D	W	D	D	D	D	D	D	D	D	D	D	S
SHei	D	W	W	W	W	W	C	W	W	W	W	W	S	D	W	C	C	W	W	W	C	W	C	W	W	W	W	S	W	W	W	W	D	D	D	D	D	W	D	D	D	D	D	D	D	D	D	D	D
SSch	D	W	W	W	W	W	S	W	W	W	W	W	W	D	W	W	W	W	D	W	C	W	C	W	W	W	W	D	W	W	W	W	D	D	D	D	D	W	D	D	D	D	D	D	D	D	D	D	D
SPtyAAKU	D	W	W	W	W	W	S	W	W	D	W	W	W	D	W	W	W	W	W	W	W	W	D	W	W	W	W	D	W	W	W	W	D	D	D	D	D	W	D	D	D	D	D	D	D	D	D	D	D
SAgo	W	W	W	W	W	W	C	W	W	W	W	W	S	D	W	C	C	W	D	W	C	W	W	W	W	W	W	S	W	W	W	W	W	W	D	D	D	W	D	D	D	D	D	D	D	D	D	D	D
SDub	D	W	W	W	W	W	C	W	W	W	W	W	W	W	W	C	C	S	W	W	C	W	W	W	W	W	W	S	W	W	W	W	D	D	D	D	D	W	D	D	D	D	D	D	D	D	D	D	D
SGal	D	W	W	W	W	W	C	W	W	D	W	W	W	D	W	W	W	S	D	W	W	W	W	W	W	W	W	W	W	W	W	W	D	D	D	D	D	W	D	D	D	D	D	D	D	D	D	D	D
SEnt	D	W	W	W	W	W	C	W	W	D	W	W	W	D	W	W	W	W	D	W	W	W	W	W	W	W	W	S	W	W	W	W	D	D	D	D	D	W	D	D	D	D	D	D	D	D	D	D	D
SPtyC	D	W	W	W	W	W	C	W	W	S	W	W	W	D	W	W	W	C	D	W	W	W	W	W	W	W	W	S	S	S	S	S	C	W	W	D	S	W	S	W	W	W	W	W	D	W	S	W	D
EColO157	D	W	W	W	W	W	S	W	W	W	W	W	W	D	D	W	W	W	W	W	W	W	W	W	W	W	W	D	W	W	D	D	D	D	D	D	D	W	D	D	D	D	D	D	D	D	D	D	D
SFle	D	D	W	W	W	W	S	W	W	W	W	W	W	D	D	W	W	W	D	W	W	W	D	W	W	W	W	S	W	W	D	D	D	D	D	D	D	D	D	D	D	D	D	D	D	D	D	D	D
EColK12	D	W	W	W	W	W	S	W	W	W	W	W	W	D	D	W	W	W	W	W	W	W	W	W	W	W	W	S	W	W	D	D	D	D	D	D	D	W	D	D	D	D	D	D	D	D	D	D	D
	SNSL254_A1139 ->-> SNSL254_A1140	SNSL254_A1142 ->-> SNSL254_A1143	SNSL254_A1149 ->-> SNSL254_A1150	SNSL254_A1772 ->-> SNSL254_A1773	SNSL254_A1800 ->-> SNSL254_A1801	SNSL254_A2028 ->-> SNSL254_A2029	SNSL254_A2189 ->-> SNSL254_A2190	SNSL254_A2264 ->-> SNSL254_A2265	SNSL254_A2269 ->-> SNSL254_A2270	SNSL254_A2270 ->-> SNSL254_A2271	SNSL254_A2431 ->-> SNSL254_A2432	SNSL254_A2432 ->-> ccmF	SNSL254_A2434 ->-> SNSL254_A2435	SNSL254_A2435 ->-> SNSL254_A2436	SNSL254_A2824 ->-> SNSL254_A2825	SNSL254_A2828 ->-> SNSL254_A2829	SNSL254_A2914 ->-> SNSL254_A2915	SNSL254_A2915 ->-> SNSL254_A2916	SNSL254_A2919 ->-> SNSL254_A2920	SNSL254_A2920 ->-> SNSL254_A2921	SNSL254_A2923 ->-> SNSL254_A2924	SNSL254_A2924 ->-> SNSL254_A2925	SNSL254_A2925 ->-> SNSL254_A2926	SNSL254_A2926 ->-> SNSL254_A2927	SNSL254_A2941 ->-> SNSL254_A2942	SNSL254_A2942 ->-> SNSL254_A2943	SNSL254_A2943 ->-> SNSL254_A2944	SNSL254_A2950 ->-> SNSL254_A2951	SNSL254_A2957 ->-> SNSL254_A2959	SNSL254_A3045 ->-> SNSL254_A3046	SNSL254_A3058 ->-> hypA	SNSL254_A3434 ->-> SNSL254_A3435	SNSL254_A3435 ->-> SNSL254_A3436	SNSL254_A3909 ->-> SNSL254_A3910	SNSL254_A4321 ->-> SNSL254_A4322	SNSL254_A4350 ->-> SNSL254_A4351	SNSL254_A4371 ->-> SNSL254_A4372	SNSL254_A4372 ->-> SNSL254_A4373	SNSL254_A4381 ->-> SNSL254_A4382	SNSL254_A4551 ->-> SNSL254_A4552	SNSL254_A4837 ->-> SNSL254_A4838	SNSL254_A4844 ->-> SNSL254_A4845	ccmB ->-> ccmA	ccmB ->-> ccmA	ccmF ->-> SeHA_C2490	folP ->-> SeHA_C1584	SeHA_C0236 ->-> SeHA_C0237	SeHA_C0331 ->-> SeHA_C0332	SeHA_C0370 ->-> SeHA_C0371
STym	W	D	W	W	W	W	D	S	W	W	S	S	S	S	W	W	D	D	D	D	D	D	D	D	S	W	D	W	D	W	W	W	W	W	W	D	W	W	S	D	D	D	S	S	S	S	W	W	D
STyiCT18	W	D	D	W	W	S	D	S	W	W	S	S	S	S	W	W	D	D	D	D	D	D	D	D	S	W	D	S	D	W	W	W	D	W	W	D	W	W	S	W	D	S	S	S	S	S	W	W	D
STyiTy2	W	D	D	W	W	D	D	S	W	W	S	S	S	S	D	W	D	D	D	D	D	D	D	D	S	W	D	S	D	W	W	W	D	W	W	D	W	W	S	W	D	S	S	S	S	S	W	W	D
SPtyAATCC	W	D	D	W	W	W	D	S	W	W	S	S	S	S	D	D	S	S	S	S	W	D	D	W	S	W	D	W	D	W	W	W	W	W	W	D	W	W	S	D	D	S	S	S	S	S	W	W	D
SCho	S	D	W	W	W	S	D	W	D	D	S	S	S	S	D	S	D	D	D	D	D	D	D	D	W	W	D	W	D	W	W	W	W	W	W	D	W	W	S	W	D	D	S	S	S	W	W	W	D
SPtyB	W	D	D	W	W	S	S	S	W	W	S	S	S	S	W	S	D	W	D	D	D	D	D	D	W	W	D	W	W	S	W	W	W	W	S	D	D	D	S	D	D	S	S	S	S	S	W	D	D
SNew	C	C	C	C	C	C	C	C	C	C	C	C	C	C	C	C	C	C	C	C	C	C	C	C	C	C	C	C	C	C	C	C	C	C	C	C	C	C	C	C	C	C	S	S	S	S	W	W	D
SHei	S	D	C	C	C	S	D	S	W	W	S	S	S	S	D	S	C	C	C	C	C	C	C	C	S	S	S	S	D	C	C	W	W	C	S	D	W	W	S	C	D	W	C	C	C	C	C	C	C
SSch	S	D	W	W	W	C	D	S	W	W	S	S	S	S	W	S	D	W	D	D	D	D	D	D	W	W	D	W	D	C	W	W	W	C	W	D	W	W	S	D	D	W	S	S	S	S	D	D	D
SPtyAAKU	W	D	D	W	W	W	D	S	W	W	S	S	S	S	D	D	S	S	S	S	W	D	D	D	S	W	D	W	D	W	W	W	W	W	W	D	W	W	S	D	D	S	W	W	S	S	W	W	D
SAgo	W	D	D	W	C	W	C	S	W	W	S	S	S	S	D	D	C	C	C	C	W	W	C	C	W	W	D	W	D	C	W	W	W	W	W	D	W	W	W	C	D	W	S	S	S	S	W	W	D
SDub	S	D	W	C	W	S	D	S	W	W	S	S	S	S	D	S	D	D	D	D	D	D	D	D	S	W	D	W	D	C	W	C	C	C	C	D	W	W	S	D	D	D	S	C	S	S	W	W	D
SGal	W	D	W	W	W	S	D	S	W	W	S	S	S	S	D	W	D	D	D	D	D	D	D	D	W	W	D	W	D	W	W	W	W	W	W	D	W	W	W	D	D	D	S	S	S	S	W	W	D
SEnt	W	D	W	W	W	W	D	S	W	W	S	S	S	S	D	W	D	D	D	D	D	D	D	D	W	W	D	W	D	W	W	W	W	W	W	D	W	W	S	D	D	D	S	S	S	S	W	W	D
SPtyC	W	D	W	W	W	S	D	W	D	D	S	S	S	S	D	S	C	C	C	C	W	W	C	C	S	W	W	S	D	W	C	W	W	W	W	D	W	W	S	W	D	D	S	S	S	S	W	W	W
EColO157	W	D	W	W	W	S	D	W	W	D	S	S	S	S	W	S	D	D	D	D	D	D	D	D	S	W	D	W	D	W	W	W	W	W	W	D	W	W	S	D	D	S	S	S	S	S	W	W	W
SFle	W	D	W	W	W	S	S	W	D	D	S	S	S	S	D	W	D	D	D	D	D	D	D	D	W	W	D	W	D	W	W	W	W	W	D	D	D	D	W	D	D	D	S	S	S	S	D	W	D
EColK12	S	D	W	W	W	S	D	D	W	D	S	S	S	S	D	D	D	D	D	D	D	D	D	D	W	W	D	W	D	W	W	W	W	W	W	D	W	W	S	D	W	D	S	S	S	S	W	W	W
	SeHA_C4713 ->-> SeHA_C4714	SeHA_C4732 ->-> SeHA_C4733	strA ->-> strB	ccmB ->-> ccmA	ccmF ->-> SeSA_A2476	lexA ->-> SeSA_A4449	SeSA_A0071 ->-> SeSA_A0072	SeSA_A0319 ->-> SeSA_A0320	SeSA_A0320 ->-> SeSA_A0321	SeSA_A0325 ->-> SeSA_A0326	SeSA_A0355 ->-> SeSA_A0356	SeSA_A0374 ->-> SeSA_A0375	SeSA_A0377 ->-> SeSA_A0378	SeSA_A0379 ->-> SeSA_A0380	SeSA_A0380 ->-> SeSA_A0381	SeSA_A0601 ->-> SeSA_A0602	SeSA_A0607 ->-> SeSA_A0608	SeSA_A0610 ->-> SeSA_A0611	SeSA_A0619 ->-> SeSA_A0620	SeSA_A0628 ->-> SeSA_A0629	SeSA_A0632 ->-> SeSA_A0633	SeSA_A0634 ->-> SeSA_A0635	SeSA_A0640 ->-> SeSA_A0642	SeSA_A0643 ->-> SeSA_A0644	SeSA_A0676 ->-> SeSA_A0677	SeSA_A0678 ->-> SeSA_A0679	SeSA_A0680 ->-> SeSA_A0681	SeSA_A0686 ->-> SeSA_A0687	SeSA_A0687 ->-> SeSA_A0688	SeSA_A0691 ->-> SeSA_A0692	SeSA_A0874 ->-> SeSA_A0875	SeSA_A1211 ->-> SeSA_A1212	SeSA_A1658 ->-> SeSA_A1659	SeSA_A2245 ->-> SeSA_A2246	SeSA_A2246 ->-> SeSA_A2247	SeSA_A2248 ->-> SeSA_A2249	SeSA_A2250 ->-> SeSA_A2251	SeSA_A2254 ->-> SeSA_A2255	SeSA_A2255 ->-> SeSA_A2256	SeSA_A2314 ->-> SeSA_A2315	SeSA_A2470 ->-> SeSA_A2471	SeSA_A2473 ->-> SeSA_A2474	SeSA_A2474 ->-> ccmF	SeSA_A2476 ->-> ccmD	SeSA_A2909 ->-> SeSA_A2910	SeSA_A3170 ->-> SeSA_A3171	SeSA_A3896 ->-> SeSA_A3897	SeSA_A4437 ->-> SeSA_A4438	SeSA_A4447 ->-> lexA
STym	W	D	D	S	S	W	D	W	D	W	W	W	D	D	W	D	D	D	W	W	D	D	D	D	W	D	W	S	W	S	W	W	S	S	W	D	D	D	D	W	W	S	S	S	D	W	W	D	W
STyiCT18	W	D	D	S	S	W	D	W	D	D	W	W	W	W	S	D	D	D	W	W	W	D	D	D	W	D	D	S	W	D	W	W	S	S	W	D	D	D	D	W	W	S	S	S	D	W	W	D	W
STyiTy2	W	D	D	S	S	W	D	W	D	D	W	W	W	W	S	D	D	D	W	W	W	D	D	D	D	D	D	S	W	D	W	W	S	S	W	D	D	D	D	W	W	S	S	S	D	W	W	D	W
SPtyAATCC	S	D	D	S	S	S	D	W	D	D	W	W	W	W	S	D	W	D	W	W	D	D	D	D	D	D	D	D	D	D	W	W	S	S	W	D	D	D	D	W	W	S	S	S	D	W	W	D	W
SCho	D	D	D	S	S	S	D	W	D	D	W	W	D	D	D	W	W	D	W	W	D	D	D	D	D	D	D	S	W	D	D	W	S	S	W	D	D	D	D	D	W	S	S	S	D	W	W	W	S
SPtyB	W	D	D	S	S	W	W	D	D	D	W	W	W	W	S	D	D	D	W	D	W	D	D	D	W	D	D	S	W	S	W	D	W	S	S	S	S	S	S	W	W	S	S	S	D	W	W	W	W
SNew	W	D	D	S	S	W	D	W	D	W	W	W	W	W	S	W	D	D	W	W	D	D	D	D	W	D	D	D	D	S	W	W	W	S	W	D	D	D	D	W	W	S	S	S	D	W	W	D	W
SHei	C	C	C	S	S	W	D	W	D	D	W	W	W	D	W	D	D	D	W	W	D	D	D	D	D	D	W	W	W	S	W	W	W	S	W	D	D	D	D	W	W	S	S	S	D	W	W	D	W
SSch	D	D	D	C	C	C	C	C	C	C	C	C	C	C	C	C	C	C	C	C	C	C	C	C	C	C	C	C	C	C	C	C	C	C	C	C	C	C	C	C	C	C	C	C	C	C	C	C	C
SPtyAAKU	S	D	D	W	S	S	D	W	D	D	W	W	W	W	S	D	W	D	W	W	D	D	D	D	D	D	D	D	D	D	W	W	S	S	W	D	D	D	D	W	W	S	S	S	D	W	W	D	W
SAgo	W	D	D	S	S	W	D	W	D	D	W	W	C	C	C	D	D	D	D	W	D	D	D	D	D	D	W	D	D	D	D	C	W	W	D	D	D	D	D	W	W	S	S	S	D	W	W	D	W
SDub	D	D	D	S	S	S	W	W	D	D	S	W	D	D	D	D	C	D	W	W	D	D	D	D	D	D	D	S	W	S	D	W	W	S	S	S	W	S	S	W	W	S	S	S	D	W	W	W	W
SGal	D	D	D	S	S	W	D	D	D	D	W	W	D	D	D	D	D	D	D	W	D	D	D	D	D	D	D	D	D	S	D	W	S	W	D	D	D	D	D	W	W	S	S	S	D	W	W	D	W
SEnt	W	D	D	S	S	S	D	D	D	D	W	W	D	D	D	W	D	D	D	W	D	D	D	D	D	D	D	S	W	W	D	W	S	S	S	S	S	S	S	W	W	S	S	S	D	W	W	W	W
SPtyC	D	D	D	S	S	S	W	W	D	D	W	W	D	D	D	W	D	D	W	W	W	D	D	D	D	D	D	D	D	S	D	W	S	S	W	D	D	D	D	D	W	S	S	S	D	W	W	D	W
EColO157	S	D	D	S	S	S	D	D	D	D	D	W	W	W	S	W	D	D	S	W	D	D	D	D	W	D	S	D	D	S	W	W	D	S	W	S	S	D	W	D	D	S	S	S	D	W	W	W	S
SFle	D	D	D	S	S	S	D	D	D	D	D	W	D	D	D	D	D	D	D	W	W	D	D	D	D	D	W	D	D	D	D	W	D	S	W	D	D	S	S	D	D	S	S	S	D	W	W	D	W
EColK12	W	D	D	S	S	S	D	D	D	D	D	W	D	D	D	D	D	D	D	W	D	D	D	D	D	D	D	W	W	D	D	W	D	S	S	W	D	D	D	D	D	S	S	S	D	W	W	D	S
	SeAg_B2916 ->-> SeAg_B2917	SeAg_B3215 ->-> ubiH	SeAg_B3346 ->-> SeAg_B3347	SeAg_B4043 ->-> ccmD	SeAg_B4195 ->-> SeAg_B4196	SeAg_B4713 ->-> SeAg_B4714	SeAg_B4731 ->-> SeAg_B4732	SeAg_B4803 ->-> SeAg_B4804	SeAg_B4804 ->-> SeAg_B4805	ccmB ->-> ccmA	ccmF ->-> SeD_A2593	SeD_A0317 ->-> SeD_A0318	SeD_A0384 ->-> cueR	SeD_A0605 ->-> SeD_A0606	SeD_A0606 ->-> SeD_A0607	SeD_A0626 ->-> SeD_A0627	SeD_A0631 ->-> SeD_A0632	SeD_A0648 ->-> SeD_A0649	SeD_A1081 ->-> SeD_A1082	SeD_A1096 ->-> SeD_A1097	SeD_A1099 ->-> SeD_A1100	SeD_A1100 ->-> SeD_A1101	SeD_A1122 ->-> SeD_A1123	SeD_A1123 ->-> SeD_A1124	SeD_A1213 ->-> SeD_A1214	SeD_A1395 ->-> SeD_A1396	SeD_A1401 ->-> SeD_A1402	SeD_A1402 ->-> SeD_A1403	SeD_A1432 ->-> SeD_A1433	SeD_A1442 ->-> SeD_A1443	SeD_A1668 ->-> SeD_A1669	SeD_A2248 ->-> SeD_A2249	SeD_A2249 ->-> SeD_A2250	SeD_A2282 ->-> SeD_A2283	SeD_A2283 ->-> SeD_A2284	SeD_A2284 ->-> SeD_A2285	SeD_A2285 ->-> SeD_A2286	SeD_A2291 ->-> SeD_A2293	SeD_A2296 ->-> SeD_A2297	SeD_A2298 ->-> SeD_A2299	SeD_A2419 ->-> gnd	SeD_A2590 ->-> SeD_A2591	SeD_A2591 ->-> ccmF	SeD_A2593 ->-> ccmD	SeD_A2739 ->-> SeD_A2740	SeD_A3033 ->-> SeD_A3034	SeD_A4886 ->-> SeD_A4887	SeD_A4888 ->-> SeD_A4889	ccmB ->-> ccmA
STym	W	W	D	S	D	W	W	D	D	S	S	W	S	D	D	D	S	D	W	S	D	D	W	S	D	S	S	S	W	D	W	S	W	W	D	D	D	D	W	D	W	S	S	S	W	S	W	W	S
STyiCT18	W	W	D	S	D	W	W	D	D	S	S	W	S	W	W	D	W	D	W	S	D	D	W	S	D	S	S	W	S	D	W	S	W	W	D	D	D	D	S	D	W	S	S	S	W	S	W	W	S
STyiTy2	W	W	D	S	D	W	W	D	D	S	S	W	S	D	D	D	W	D	W	S	D	D	W	S	D	S	W	W	D	D	W	S	W	W	D	D	D	D	S	D	W	S	S	S	W	S	W	W	S
SPtyAATCC	W	W	D	S	D	W	S	W	D	S	S	W	S	S	W	W	S	S	D	D	D	D	D	W	D	D	W	S	W	D	W	S	W	W	D	D	W	D	W	W	W	S	S	S	W	S	W	W	S
SCho	W	W	D	S	D	W	S	D	D	S	S	W	S	W	W	W	S	S	W	S	D	D	W	S	D	S	S	S	S	D	W	S	W	W	D	D	W	W	D	S	W	S	S	S	W	S	W	W	S
SPtyB	W	W	D	S	D	W	S	D	D	S	S	D	S	W	W	D	D	D	W	S	S	S	S	S	D	S	D	D	S	W	W	S	S	W	D	D	D	D	W	W	W	S	S	S	W	W	W	W	S
SNew	W	W	D	S	D	W	W	D	D	S	S	W	S	W	W	D	S	D	S	D	D	D	W	S	D	S	S	S	S	W	W	S	W	W	D	D	D	D	D	D	W	S	S	S	W	S	W	W	S
SHei	W	W	D	S	D	W	D	D	D	S	S	W	S	W	W	D	S	S	W	W	D	D	W	S	D	S	W	S	S	W	W	S	W	W	D	D	W	D	D	D	W	S	S	S	W	S	W	W	S
SSch	W	W	D	S	D	W	D	D	D	S	S	D	S	D	W	D	W	D	W	S	D	D	W	S	D	S	S	W	S	W	W	S	S	W	D	D	D	D	W	D	W	S	S	S	W	W	W	W	S
SPtyAAKU	W	W	D	S	D	W	S	W	D	W	S	W	S	S	W	W	S	S	D	D	D	D	D	W	D	D	W	S	W	D	W	S	W	W	D	D	W	D	W	W	W	S	S	S	W	S	W	W	W
SAgo	C	C	C	C	C	C	C	C	C	S	S	W	S	D	D	D	W	D	D	D	D	D	D	D	W	D	W	W	W	D	W	W	D	W	D	D	D	D	D	W	W	S	S	S	W	S	W	W	S
SDub	C	W	D	S	W	W	W	D	D	C	C	C	C	C	C	C	C	C	C	C	C	C	C	C	C	C	C	C	C	C	C	C	C	C	C	C	C	C	C	C	C	C	C	C	C	C	C	C	S
SGal	W	W	D	S	D	W	D	D	D	S	S	W	C	D	D	D	S	D	D	D	D	D	D	W	W	W	C	S	S	D	W	W	D	W	D	D	D	D	D	D	W	S	S	S	W	D	W	W	C
SEnt	W	W	D	S	D	W	W	D	D	S	S	W	C	W	S	D	S	D	D	S	D	D	W	C	W	W	C	S	W	D	W	C	C	C	C	W	W	W	D	W	W	S	S	S	W	D	W	W	S
SPtyC	W	W	D	S	D	W	S	D	D	S	S	W	S	W	W	D	S	S	W	D	D	D	W	S	D	S	S	C	S	D	W	S	W	W	D	D	W	D	W	S	W	S	S	S	W	S	W	W	S
EColO157	W	W	D	S	D	W	D	D	D	S	S	W	S	S	W	W	S	W	D	D	W	D	W	S	D	W	W	S	S	D	W	S	W	W	D	D	W	D	W	S	W	S	S	S	W	D	W	W	S
SFle	W	W	D	S	D	W	D	D	D	S	S	W	S	D	D	D	S	S	D	D	D	D	D	W	D	W	W	S	S	D	W	S	W	W	D	D	W	D	D	D	W	S	S	S	W	D	W	W	S
EColK12	W	W	D	S	D	W	D	D	D	S	S	W	S	D	D	D	S	D	D	D	D	D	W	S	D	D	W	S	S	D	W	S	S	S	W	D	D	D	D	D	W	S	S	S	W	D	W	W	S
	SEN1964 ->-> SEN1965	SEN2232 ->-> ccmE	SEN2234 ->-> SEN2235	SEN2236 ->-> SEN2237	SEN3980 ->-> SEN3981	SEN4290 ->-> SEN4291	yabN ->-> SEN0110A	ccmC ->-> ccmD	ccmD ->-> ccmE	ccmE ->-> ccmF	ccmF ->-> ccmG	fliD ->-> SPC_1755	samB ->-> SPC_4453	SPC_0901 ->-> SPC_0902	SPC_0903 ->-> SPC_0904	SPC_1024 ->-> SPC_1025	SPC_1030 ->-> SPC_1031	SPC_1031 ->-> SPC_1032	SPC_1055 ->-> SPC_1056	SPC_1082 ->-> yfhD	SPC_1266 ->-> SPC_1267	SPC_1267 ->-> SPC_1268	SPC_1293 ->-> SPC_1294	SPC_1866 ->-> tnp	SPC_2355 ->-> sufS	SPC_4393 ->-> SPC_4394	yfdH ->-> rfbI	yfdH ->-> rfbI
STym	D	S	S	S	D	W	W	S	S	S	S	W	S	W	W	W	S	S	D	S	D	D	W	D	S	D	S
STyiCT18	W	S	S	S	S	D	W	S	S	S	S	W	S	W	W	W	W	W	D	W	D	D	W	D	S	W	S
STyiTy2	D	S	S	S	S	D	W	S	S	S	S	W	S	W	W	W	W	W	D	W	D	D	D	D	S	W	S
SPtyAATCC	W	S	S	S	S	W	W	S	S	S	S	W	S	W	S	D	W	S	D	S	W	D	W	D	S	D	S
SCho	S	S	S	S	D	D	W	S	S	S	S	W	S	W	W	S	S	S	S	S	W	W	S	W	S	D	S
SPtyB	W	S	S	S	S	W	W	S	S	S	S	W	S	W	S	S	D	D	D	S	D	D	D	D	S	S	S
SNew	W	S	S	S	S	W	W	S	S	S	S	W	S	S	S	S	S	S	D	S	D	D	W	D	S	D	S
SHei	W	S	S	S	D	W	W	S	S	S	S	W	S	W	S	S	W	S	D	S	W	W	W	D	S	D	S
SSch	W	S	S	S	S	D	W	S	S	S	S	W	S	W	S	S	S	W	W	S	W	D	D	D	S	D	S
SPtyAAKU	W	S	S	W	S	W	W	S	S	S	S	W	S	W	S	D	W	S	D	S	W	D	W	D	S	D	S
SAgo	W	S	S	S	D	W	W	S	S	S	S	W	W	W	S	D	W	W	D	S	D	D	D	S	S	W	S
SDub	S	S	S	S	S	S	W	S	S	S	S	W	W	W	W	S	S	S	D	S	W	D	S	D	S	D	S
SGal	D	S	S	S	W	S	W	S	S	S	S	W	W	D	W	W	S	S	D	S	D	D	W	S	S	D	S
SEnt	C	C	C	C	C	C	C	S	S	S	S	W	W	W	W	W	S	S	D	S	D	D	W	S	S	D	S
SPtyC	S	S	S	S	D	D	W	C	C	C	C	C	C	C	C	C	C	C	C	C	C	C	C	C	C	C	C
EColO157	S	S	S	S	D	W	W	S	S	S	S	W	S	W	W	S	W	S	D	W	D	D	S	S	S	D	W
SFle	D	S	S	S	D	D	W	S	S	S	S	W	S	W	W	W	W	S	D	W	D	D	W	W	S	D	S
EColK12	D	S	S	S	D	W	W	S	S	S	S	W	S	W	D	D	W	S	D	W	D	D	W	D	S	D	S
[truncated: 32 more columns]

## Sheet: OG Outside operons
Genome	OG paris
	aaaD ->-> tfaD	aceK -><- arpA	alsK ->-> alsE	amiD -><- ybjS	arnF -><- pmrD	arrD ->-> rzpD	arrQ ->-> ydfR	basR ->-> eptA	bcsA ->-> yhjQ	cbrA -><- dgoT	cho -><- ves	clcB -><- ynfK	csiE -><- hcaT	dfp ->-> dut	dipZ ->-> cutA	dkgB -><- yafC	essD ->-> arrD	exoD <--> peaD	exoX -><- ptrB	feoB ->-> feoC	fepE -><- fepC	flk -><- yfcJ	folM -><- ydgC	frwD -><- yijO	gcvR ->-> bcp	gutQ -><- norR	hemH -><- aes	hofQ ->-> hofP	hokB ->-> mokB	holA ->-> rlpB	insA ->-> insB	insA ->-> insB	insA ->-> insB	insB ->-> insA	insB ->-> insA	insB ->-> insA	insB ->-> insA	insC ->-> insD	insC ->-> insD	insC ->-> insD	insD ->-> insC	insD ->-> insC	insD ->-> insC	insE ->-> insF	insE ->-> insF	insE ->-> insF	insF ->-> insE	insF ->-> insE	insJ ->-> insK
STym	S	W	S	C	C	S	W	C	C	W	W	C	C	C	C	S	W	D	S	S	S	C	W	C	C	C	C	C	D	C	D	D	D	D	D	D	D	D	D	D	D	D	D	S	S	C	S	S	W
STyiCT18	W	W	S	C	C	W	D	C	C	W	W	C	C	C	C	S	W	W	S	S	S	C	W	S	C	C	C	C	D	C	S	S	S	S	S	S	S	D	D	D	D	D	D	D	D	D	D	D	D
STyiTy2	W	W	S	C	C	W	D	C	C	W	W	C	C	C	C	S	W	W	S	S	S	C	W	S	C	C	C	C	D	C	D	D	D	D	D	D	D	D	D	D	D	D	D	D	D	D	D	D	D
SPtyAATCC	W	D	S	C	C	S	W	C	W	W	W	S	C	C	C	S	W	D	S	S	S	C	W	S	C	C	C	C	D	C	D	D	D	D	D	D	D	D	D	D	D	D	D	W	W	W	W	W	W
SCho	S	W	S	C	W	S	W	C	D	W	W	S	C	C	C	S	W	D	S	S	S	C	W	C	C	S	C	C	D	C	S	S	S	S	S	S	S	D	D	D	D	D	D	W	W	W	W	W	W
SPtyB	W	W	S	C	C	D	D	C	C	W	W	C	C	C	C	S	D	W	S	S	S	C	W	C	C	C	C	C	D	C	W	W	W	W	W	W	W	D	D	D	D	D	D	S	S	S	S	S	W
SNew	S	W	S	C	C	S	W	C	C	W	W	C	C	W	C	S	W	D	S	S	S	C	W	C	C	C	C	C	D	C	D	D	D	D	D	D	D	D	D	D	D	D	D	W	W	W	W	W	W
SHei	W	W	S	C	C	S	W	C	C	W	W	C	C	W	C	S	W	S	S	S	S	C	W	S	C	C	S	C	D	C	D	D	D	D	D	D	D	W	W	W	W	W	W	S	S	S	S	S	W
SSch	W	W	S	C	C	W	W	C	C	W	W	C	C	W	C	S	W	D	S	S	S	C	W	S	C	C	C	S	D	C	W	W	W	W	W	W	W	D	D	D	D	D	D	W	W	W	W	W	W
SPtyAAKU	W	D	S	C	C	S	W	C	W	W	W	S	C	C	C	S	W	D	S	S	S	C	W	S	C	C	C	C	D	C	D	D	D	D	D	D	D	D	D	D	D	D	D	W	W	W	W	W	W
SAgo	D	W	S	C	C	W	D	C	C	W	W	C	C	W	C	S	W	D	S	S	S	C	W	S	C	C	C	C	D	C	D	D	D	D	D	D	D	D	D	D	D	D	D	S	S	S	S	S	W
SDub	W	W	S	C	C	S	W	S	C	W	W	C	C	W	C	S	W	D	S	S	S	S	D	C	C	C	C	S	D	C	D	D	D	D	D	D	D	D	D	D	D	D	D	S	S	C	S	S	W
SGal	W	W	S	C	C	S	W	C	W	W	W	C	C	C	C	S	W	D	S	S	S	C	W	C	C	C	S	C	D	C	D	D	D	D	D	D	D	D	D	D	D	D	D	S	S	S	S	S	W
SEnt	W	W	S	C	C	S	W	C	C	W	W	C	C	C	C	S	W	D	S	S	S	C	W	C	C	C	C	C	D	C	D	D	D	D	D	D	D	D	D	D	D	D	D	S	S	S	S	S	W
SPtyC	W	W	S	C	C	S	W	C	C	W	W	C	C	W	C	S	W	D	S	S	S	S	W	C	C	C	C	S	D	S	D	D	D	D	D	D	D	D	D	D	D	D	D	W	W	W	W	W	W
EColO157	S	C	S	C	C	S	S	C	C	S	C	C	C	C	C	C	C	S	C	C	C	C	C	C	C	C	C	C	C	C	S	S	C	S	S	S	S	S	S	S	S	S	S	W	W	W	W	W	W
SFle	S	D	S	C	W	S	S	C	W	C	C	C	C	C	C	S	S	D	C	C	S	C	C	C	W	C	S	W	D	C	S	S	S	S	S	S	S	S	S	S	S	S	S	S	S	S	S	S	S
EColK12	C	C	C	C	C	C	C	C	C	C	C	C	C	C	C	C	C	C	C	C	C	C	C	C	C	C	C	C	C	C	C	C	C	C	C	C	C	C	C	C	C	C	C	C	C	C	C	C	C
	sugE -><- blc	surE ->-> truD	sxy -><- yccS	tatD -><- rfaH	tesA <--> ybbA	tfaS -><- yfdK	tisA ->-> tisB	torT -><- torR	truD ->-> ispF	tus -><- fumC	wcaC ->-> wcaB	xseA -><- yfgJ	yafJ -><- yafK	yafS -><- rnhA	yafY ->-> ykfL	yagP ->-> yagQ	ybdM ->-> ybdN	ybgT ->-> ybgE	ybhQ -><- ybhR	ybjD -><- ybjX	ycbJ -><- ycbC	ycbW -><- ycbX	yccX -><- yccK	ycjG -><- mpaA	ydbJ -><- hslJ	ydfP ->-> arrQ	yeaL -><- yeaM	yebN -><- rrmA	yedA -><- vsr	yedP -><- yedQ	yegV -><- yegW	yeiN ->-> yeiC	yfaS ->-> yfaT	yfbB ->-> menD	yfeH -><- ypeB	yfhA ->-> yfhG	yfhD -><- tadA	yfiM -><- kgtP	ygcH ->-> ygcI	ygcK ->-> ygcL	ygcR ->-> ygcS	ygdE ->-> ygdD	yhbO -><- yhbP	yhbQ -><- yhbS	yhhA -><- ugpQ	yiaC -><- bisC	yiaU -><- yiaV	yibQ -><- yibD	yicG -><- ligB
STym	S	C	C	S	C	W	D	C	C	C	C	S	C	C	D	D	C	S	C	C	C	C	C	C	S	S	S	C	C	C	C	W	D	C	C	C	S	C	S	W	W	C	C	C	S	C	W	C	C
STyiCT18	S	C	C	S	C	C	D	S	C	C	C	S	C	C	D	W	C	S	C	C	C	C	C	C	S	W	C	C	C	C	C	W	D	C	C	C	S	C	S	W	W	C	C	C	C	C	W	C	W
STyiTy2	S	C	C	S	C	C	D	S	C	C	C	S	C	C	D	W	C	S	C	C	C	C	C	C	S	W	C	C	C	C	C	W	D	C	C	C	S	C	S	W	W	C	C	C	C	C	W	C	W
SPtyAATCC	S	C	C	S	C	D	D	C	C	C	C	S	C	C	D	W	C	S	C	C	C	C	C	C	S	W	C	C	C	C	C	W	D	C	C	C	S	C	S	D	W	C	C	C	C	C	W	C	C
SCho	S	C	C	S	C	D	W	W	C	C	C	S	C	C	D	W	C	C	C	C	C	C	C	C	S	S	C	C	C	C	C	W	D	C	C	C	S	C	S	D	W	C	C	C	S	C	W	C	C
SPtyB	S	C	C	S	C	W	W	C	C	C	C	S	C	C	W	D	C	S	C	C	C	C	C	C	S	W	C	C	C	C	C	W	D	C	C	C	S	C	D	D	W	C	C	C	S	C	W	C	C
SNew	W	C	C	S	C	D	D	C	C	C	C	S	C	C	D	D	C	C	C	C	C	C	C	C	S	W	W	C	C	C	C	W	D	C	C	C	S	C	S	W	W	C	C	C	S	C	W	C	C
SHei	S	C	C	S	C	W	D	C	C	C	C	S	C	C	D	W	C	C	C	C	C	C	C	C	S	S	W	C	C	C	C	W	D	C	C	C	S	C	S	W	W	C	C	C	S	C	W	C	C
SSch	W	C	C	S	C	D	D	C	C	C	C	S	C	C	D	W	C	C	C	C	C	C	C	C	S	S	W	C	C	C	C	W	D	C	C	C	S	C	S	W	W	C	C	C	S	C	W	C	C
SPtyAAKU	S	C	C	S	C	D	D	C	C	C	C	S	C	C	D	W	C	S	C	C	C	C	C	C	S	W	C	C	C	C	C	W	D	C	C	C	S	C	S	D	W	C	C	C	C	C	W	C	C
SAgo	W	C	C	S	C	D	D	C	C	C	C	S	C	C	D	W	C	C	C	C	C	C	C	C	S	D	W	C	C	C	C	W	D	C	C	C	S	C	S	D	W	C	C	C	C	C	S	C	C
SDub	W	C	C	S	C	D	D	C	C	C	C	S	C	C	D	W	C	C	C	C	C	C	C	C	S	S	W	C	C	C	C	W	D	C	C	C	S	C	S	W	W	C	C	C	C	C	S	C	C
SGal	S	C	C	S	C	D	D	C	C	C	C	S	C	C	W	W	C	S	C	C	C	C	C	C	S	W	C	C	W	C	C	W	D	C	C	C	S	C	S	W	W	C	C	C	S	C	W	C	C
SEnt	S	C	C	S	C	D	D	C	C	C	C	S	C	C	D	W	C	S	C	C	C	C	C	C	S	S	C	C	C	C	C	W	D	C	C	C	S	C	S	W	W	C	C	C	S	C	W	C	C
SPtyC	S	C	C	S	C	W	W	W	C	C	C	S	C	C	D	W	C	C	C	C	C	C	C	C	S	W	C	S	C	C	C	W	D	C	C	C	S	C	S	D	W	C	C	C	S	S	W	C	C
EColO157	C	C	C	C	C	C	D	C	C	C	C	C	C	C	D	S	C	C	C	C	C	C	C	C	C	W	C	C	C	C	C	C	C	C	C	C	C	C	S	D	S	C	C	C	C	C	C	S	C
SFle	C	C	S	C	W	W	D	C	C	C	W	C	C	C	D	D	D	W	C	C	C	C	C	C	D	W	S	C	C	W	C	C	S	C	W	C	C	C	D	D	C	C	C	C	C	C	S	C	C
EColK12	C	C	C	C	C	C	C	C	C	C	C	C	C	C	C	C	C	C	C	C	C	C	C	C	C	C	C	C	C	C	C	C	C	C	C	C	C	C	C	C	C	C	C	C	C	C	C	C	C
	ECs1099 -><- ECs1100	ECs1126 <--> ECs1125	ECs1207 -><- ECs1208	ECs1230 -><- ECs1231	ECs1335 -><- ECs1336	ECs1379 -><- ECs5415	ECs1526 <--> ECs1525	ECs1540 -><- ECs5417	ECs1576 -><- ECs5420	ECs1584 -><- ECs1585	ECs1622 ->-> ECs1623	ECs1706 -><- ECs1707	ECs1762 -><- ECs1763	ECs1789 -><- ECs5431	ECs1953 -><- ECs1954	ECs1968 -><- ECs5437	ECs2270 -><- ECs2271	ECs2358 <--> ECs2357	ECs2675 -><- fliE	ECs2839 <--> ECs5479	ECs2841 ->-> ECs2842	ECs2931 -><- ECs2932	ECs3102 <--> ECs5484	ECs3206 <--> ECs5487	ECs3279 -><- ECs3280	ECs3491 -><- ECs3492	ECs3803 -><- frcK	ECs3827 <--> ECs3826	ECs3848 -><- ECs3849	ECs3854 -><- ECs5518	ECs3871 -><- ECs3872	ECs3888 -><- ECs3889	ECs4188 -><- ECs4189	ECs4291 -><- ECs4292	ECs4306 -><- ECs4307	ECs4527 -><- ECs4528	ECs4564 <--> ECs5539	ECs4579 -><- ECs4580	ECs4613 <--> ECs5541	ECs4865 -><- ECs4866	ECs4877 <--> ECs4876	ECs4997 ->-> ECs4998	ECs4997 -><- ECs5581	ECs5067 -><- ECs5068	ECs5181 -><- ECs5182	ECs5200 -><- ECs5201	ECs5267 <--> ECs5592	ECs5363 -><- ECs0113	ECs5383 <--> ECs0648
STym	D	D	W	D	D	D	D	D	D	W	W	D	D	D	D	D	D	S	S	W	W	W	W	W	W	W	S	S	D	D	W	W	C	D	S	S	D	S	D	W	W	D	D	W	W	W	D	W	D
STyiCT18	D	D	D	D	D	D	D	D	D	D	W	D	D	D	D	D	W	S	S	W	W	D	W	W	W	D	S	S	D	D	W	W	C	D	S	W	D	S	D	W	W	D	D	W	W	W	D	W	D
STyiTy2	D	D	D	D	D	D	D	D	D	D	D	D	D	D	D	D	D	S	S	W	W	D	W	W	W	D	S	S	D	D	W	W	C	D	S	W	D	S	D	W	W	D	D	W	W	W	D	W	D
SPtyAATCC	D	D	D	D	D	D	D	D	D	D	W	D	D	D	D	D	D	S	W	W	W	D	W	W	W	D	S	S	D	D	W	W	C	D	S	W	D	S	D	W	W	D	D	S	W	W	D	W	D
SCho	D	D	W	D	W	D	D	D	D	D	S	D	D	D	D	D	D	S	S	W	W	W	W	W	W	W	S	S	W	D	S	W	C	D	C	S	D	S	D	D	W	D	D	W	D	W	D	W	D
SPtyB	D	D	W	D	D	D	D	D	D	D	D	D	D	D	D	D	D	S	S	W	W	W	W	W	W	W	S	S	D	D	W	W	C	D	S	W	D	S	D	W	W	D	D	W	W	W	D	W	D
SNew	D	D	W	D	D	D	D	D	D	D	W	D	D	D	D	D	D	S	S	W	W	W	W	W	W	W	C	S	D	D	W	W	C	D	S	S	D	S	D	W	W	D	D	W	D	W	D	W	D
SHei	D	D	W	D	D	D	D	D	D	W	W	D	D	D	D	D	D	S	S	W	W	W	W	W	W	W	S	S	D	D	W	W	C	D	S	S	D	S	D	W	W	D	D	W	W	W	D	W	D
SSch	D	D	W	D	D	D	D	W	D	W	D	D	D	W	D	W	D	S	W	W	W	W	W	W	W	W	C	S	D	D	W	W	C	D	S	W	D	S	D	W	W	D	D	W	D	W	D	W	D
SPtyAAKU	D	D	D	D	D	D	D	D	D	D	W	D	D	D	D	D	D	S	W	W	W	D	W	W	W	D	S	S	D	D	W	W	C	D	S	W	D	S	D	W	W	D	D	S	W	W	D	W	D
SAgo	D	D	W	D	D	D	D	D	D	W	D	D	D	D	D	D	D	S	W	W	W	W	W	W	W	W	S	S	D	D	W	W	C	D	S	S	D	S	D	W	W	D	D	W	D	W	D	W	D
SDub	D	D	D	D	D	D	D	D	D	D	S	D	D	D	D	D	D	S	S	W	W	D	W	W	W	D	S	S	W	D	W	W	C	D	S	W	D	S	D	W	W	D	D	W	D	W	D	W	D
SGal	D	D	W	D	D	D	D	D	D	D	W	D	D	D	D	D	D	S	W	W	W	W	W	W	W	W	S	S	W	D	W	W	C	D	S	W	D	S	D	W	W	D	D	W	D	W	D	W	D
SEnt	D	D	W	D	D	D	D	W	D	D	W	D	D	W	D	W	D	S	W	W	W	W	W	W	W	W	S	S	W	D	W	W	C	D	S	W	D	S	D	W	W	D	D	W	D	W	D	W	D
SPtyC	D	D	W	D	W	D	D	D	D	D	S	D	D	D	D	D	D	S	S	W	W	W	W	W	W	W	S	S	W	D	S	W	C	D	C	S	D	S	D	D	W	D	D	W	D	W	D	W	D
EColO157	C	C	C	C	C	C	C	C	C	C	C	C	C	C	C	C	C	C	C	C	C	C	C	C	C	C	C	C	C	C	C	C	C	C	C	C	C	C	C	C	C	C	C	C	C	C	C	C	C
SFle	W	D	S	D	W	W	D	D	D	D	W	S	D	D	W	D	D	C	W	W	W	S	W	W	S	S	S	C	W	D	S	C	W	D	W	W	D	W	D	W	W	D	D	S	W	C	D	W	W
EColK12	W	D	S	D	D	D	D	D	D	D	W	S	D	D	W	D	D	S	S	W	W	S	W	W	W	W	S	S	D	D	S	W	S	D	W	W	D	S	D	W	W	D	D	S	S	W	W	W	D
	yhbW -><- STM3277	yjbC -><- yjbD	yjcC -><- soxS	yqjI -><- STM3216	STY0159 -><- yacG	STY1444 -><- aac	STY2046 -><- STY2047	STY2068 -><- STY2069	STY2212 -><- STY2213	STY3762 -><- STY3763	yeiG -><- STY2429	t2824 -><- rpoS	farR -><- sucD	flxA -><- yfeR	guaC -><- S0104	ilvY -><- ilvA	imm -><- shiE	S0687 -><- S0688	S0718 -><- S0719	S1027 -><- S1028	S2105 -><- S2106	S2142 <--> S2141	S2213 ->-> S2214	S2788 -><- S2789	S3610 -><- phnE	S4483 -><- S4839	S4548 -><- S4549	S4816 <--> S4815	shiE <--> S4058	ycjZ -><- S1422	yeiO -><- S2385	yfcB <--> S2541	ygiH -><- ygiP	yjgG <--> pyrL	yjgH -><- yjgG	yqhC <--> yqhD	ytfH <--> ytfG	rpmI <--> rpmI	SPA0714 -><- SPA0715	SPA1003 -><- SPA1004	SPA2541 <--> ppnK	SPA2658 -><- ygaC	SPA3849 <--> typA	ybaY <--> tesB	yeaK -><- SPA1563	ykgD -><- silA	araA <--> SC0097	fimW <--> SC0591	kdsB -><- SC0946
STym	C	C	C	C	S	S	D	D	W	S	S	S	S	W	W	S	D	W	W	W	W	W	D	W	D	S	W	D	D	S	W	S	S	W	W	S	S	W	S	D	W	S	W	S	W	W	W	W	W
STyiCT18	S	C	C	C	C	C	C	C	C	C	C	S	S	W	W	S	D	W	D	W	W	D	D	W	W	W	W	D	W	W	S	S	S	W	D	S	S	W	W	S	W	S	W	S	W	W	W	W	W
STyiTy2	S	C	C	C	C	C	D	D	C	C	C	C	S	W	W	S	D	W	D	W	W	D	D	W	D	W	D	D	D	W	W	S	S	W	D	S	S	W	W	S	W	S	W	S	W	W	W	W	W
SPtyAATCC	W	C	C	C	C	S	D	D	C	C	C	S	S	W	W	S	D	D	D	W	W	D	D	D	D	W	D	D	D	W	W	S	S	W	D	S	S	C	C	C	C	C	C	C	C	C	W	W	W
SCho	C	C	C	C	C	S	D	D	W	S	W	S	S	W	W	S	D	S	S	W	W	W	D	W	W	W	W	D	W	S	S	S	S	D	D	S	W	W	W	W	W	S	W	S	W	W	C	C	C
SPtyB	C	C	C	C	C	S	D	D	W	S	C	S	S	W	W	S	D	S	W	W	W	W	D	W	D	S	D	D	W	S	W	S	S	D	W	S	S	W	W	W	W	S	W	S	W	S	W	W	W
SNew	S	C	C	C	S	S	D	D	W	S	C	S	S	W	W	S	D	S	W	W	W	D	D	W	D	S	D	D	D	S	W	S	S	D	W	S	W	W	S	D	W	S	W	S	W	C	W	W	W
SHei	S	C	C	C	S	S	D	D	C	S	C	S	S	W	W	S	D	W	W	W	W	W	D	D	D	S	D	D	D	S	W	S	S	D	W	S	W	W	W	D	W	S	W	S	W	S	W	C	W
SSch	S	C	C	C	S	S	D	D	C	S	C	S	S	W	W	S	D	W	S	W	W	W	D	W	D	S	D	D	W	S	W	S	S	D	W	S	W	W	W	D	W	S	W	S	W	S	W	C	W
SPtyAAKU	W	C	C	C	C	S	D	D	C	C	C	S	S	W	W	S	D	D	D	W	W	D	D	D	D	W	D	D	D	W	W	S	S	W	D	S	S	W	C	C	C	C	C	S	W	W	W	W	W
SAgo	C	C	C	C	C	S	D	D	C	S	C	S	S	W	W	S	D	W	W	W	W	D	D	D	D	S	W	D	D	S	W	S	S	D	W	S	W	W	W	D	S	S	W	S	W	S	W	C	W
SDub	C	C	C	C	C	S	D	D	C	S	C	S	S	W	W	S	D	W	D	W	W	W	D	W	D	W	D	D	D	W	W	S	S	D	D	S	W	W	S	D	S	S	W	S	W	S	W	W	W
SGal	C	C	S	C	C	S	D	D	W	C	C	S	S	W	W	S	D	W	W	W	W	D	D	D	D	S	D	D	D	S	W	S	S	W	D	S	S	W	W	W	W	S	W	S	W	W	W	W	W
SEnt	C	C	C	C	C	S	D	D	W	C	C	S	S	W	W	S	D	W	W	W	W	W	D	W	D	S	D	D	D	S	W	S	S	W	D	S	S	W	S	W	W	S	W	S	W	W	W	W	W
SPtyC	C	C	C	C	C	S	D	D	C	S	C	S	S	W	W	S	D	S	S	W	W	D	D	W	D	S	D	D	D	S	W	S	S	W	D	S	S	W	C	C	S	S	S	S	W	W	D	C	W
EColO157	S	S	S	S	S	W	D	D	D	S	W	S	S	S	W	S	D	W	W	S	S	W	D	S	S	S	W	D	W	S	S	S	S	W	W	S	S	W	W	W	W	S	W	S	W	S	W	D	W
SFle	S	W	S	S	S	W	D	W	D	S	D	W	C	C	C	C	C	C	C	C	C	C	C	C	C	C	C	C	C	C	C	C	C	C	C	C	C	W	D	W	W	S	W	S	W	S	W	D	W
EColK12	S	S	S	S	S	W	D	W	D	S	W	W	S	W	W	S	D	W	W	S	S	W	D	W	S	S	W	D	W	S	S	S	S	W	W	S	S	W	D	D	W	S	W	S	W	S	W	D	W
	sopB <--> SC1242	stf -><- SC1237	stf -><- SC1238	ybeQ <--> SC1754	yciG -><- yciF	yeaL <--> SC1292	yedK <--> SC1007	yfcI -><- yis2	yfeL -><- SC2438	ygfY <--> SC2988	yjgG -><- agrR	zwf <--> SC1892	SARI_00070 <--> SARI_00069	SARI_00135 -><- SARI_00136	SARI_00196 -><- SARI_00197	SARI_00198 -><- SARI_00199	SARI_00203 <--> SARI_00202	SARI_00208 -><- SARI_00209	SARI_00223 -><- SARI_00224	SARI_00292 -><- SARI_00293	SARI_00343 -><- SARI_00344	SARI_00352 <--> SARI_00351	SARI_00452 -><- SARI_00453	SARI_00490 -><- SARI_00491	SARI_00515 <--> SARI_00514	SARI_00556 <--> SARI_00555	SARI_00597 -><- SARI_00599	SARI_00598 <--> SARI_00597	SARI_00645 <--> SARI_00644	SARI_00649 <--> SARI_00648	SARI_00662 <--> SARI_00661	SARI_00685 -><- SARI_00688	SARI_00686 <--> SARI_00685	SARI_00692 ->-> SARI_00694	SARI_00694 <--> SARI_00693	SARI_00717 <--> SARI_00716	SARI_00772 -><- SARI_00773	SARI_00776 -><- SARI_00777	SARI_00851 -><- SARI_00852	SARI_00909 <--> SARI_00908	SARI_00911 <--> SARI_00908	SARI_00911 <--> SARI_00910	SARI_00915 <--> SARI_00914	SARI_00917 <--> SARI_00916	SARI_00919 <--> SARI_00918	SARI_00928 -><- SARI_00929	SARI_00935 -><- SARI_00936	SARI_00935 -><- SARI_00937	SARI_00938 -><- SARI_00940
STym	D	W	W	W	W	W	W	S	W	W	W	W	D	W	W	W	W	D	D	W	W	W	W	W	W	W	W	W	W	W	W	W	W	W	D	D	D	W	W	D	D	D	D	D	D	D	D	W	D
STyiCT18	D	W	W	W	W	W	D	W	D	W	W	W	D	W	W	D	W	D	D	W	W	W	W	W	W	W	W	W	W	D	W	W	W	W	D	D	D	W	W	D	D	D	D	D	D	W	D	W	D
STyiTy2	D	W	W	W	W	W	D	W	D	W	W	W	D	W	W	D	W	D	D	W	W	W	W	W	W	W	W	W	W	D	W	W	W	W	D	D	D	W	W	D	D	D	D	D	D	W	D	W	D
SPtyAATCC	D	W	W	W	W	W	D	W	D	W	W	W	D	W	W	D	W	D	D	D	W	W	W	W	W	W	W	W	W	D	W	W	W	W	D	D	D	W	W	D	D	D	D	D	D	W	D	W	D
SCho	C	C	C	C	C	C	C	C	C	C	C	C	D	W	W	W	W	D	D	W	W	W	W	W	W	W	W	W	W	W	W	W	W	W	D	D	W	W	W	D	D	D	D	D	D	D	D	W	D
SPtyB	D	W	W	S	D	C	W	S	W	C	W	W	D	W	W	W	W	D	D	W	W	S	W	W	C	C	W	W	W	W	W	C	C	W	D	D	C	W	W	D	D	D	D	D	D	W	D	W	D
SNew	D	W	W	S	W	C	C	W	W	C	W	W	D	W	W	D	W	D	D	W	S	W	W	W	W	C	W	W	W	W	W	W	W	W	D	D	W	W	W	D	D	D	D	D	D	W	D	W	D
SHei	D	W	W	S	W	C	D	S	D	C	W	W	D	W	W	D	W	D	D	W	S	W	W	W	W	W	W	W	W	W	W	W	W	W	D	D	W	W	W	D	D	D	D	D	D	W	D	W	D
SSch	D	W	W	W	W	S	W	S	D	W	W	W	D	W	W	W	W	D	W	W	C	W	W	W	W	W	W	W	W	W	W	W	W	W	D	D	W	W	W	D	D	D	D	D	W	W	D	W	D
SPtyAAKU	D	W	W	W	W	W	D	W	D	W	W	W	D	W	W	D	W	D	D	D	W	W	D	W	W	W	W	D	W	D	W	W	W	W	D	D	D	W	W	D	D	D	D	D	D	W	D	W	D
SAgo	D	W	W	S	W	S	D	S	W	C	W	W	D	W	W	W	W	D	W	W	S	W	W	W	W	W	W	W	W	W	W	W	W	W	D	D	W	W	W	D	D	D	D	D	W	W	D	W	D
SDub	D	W	W	S	W	S	C	S	W	C	W	W	D	W	W	D	W	D	D	W	S	W	W	W	W	C	W	W	W	W	W	W	W	W	D	D	W	W	W	D	D	D	D	D	W	W	D	W	D
SGal	D	D	D	W	W	W	D	S	D	W	W	W	D	W	W	D	W	D	W	W	W	W	W	W	W	W	W	W	W	D	W	W	W	W	D	D	D	W	W	D	D	D	W	D	W	W	D	W	D
SEnt	D	W	W	W	W	W	W	S	D	W	W	W	D	W	W	D	W	D	W	W	W	W	W	W	W	W	W	W	W	D	W	W	W	W	D	D	D	W	W	D	D	D	W	D	W	W	D	W	D
SPtyC	D	W	W	S	C	W	W	C	C	C	C	W	D	W	W	W	W	D	D	W	S	W	W	W	W	W	W	D	W	W	W	W	W	W	D	D	W	W	W	D	D	D	D	D	D	W	D	W	D
EColO157	W	W	W	W	W	W	W	S	D	W	W	W	D	W	W	D	W	W	D	D	W	W	D	W	W	W	W	D	W	W	W	W	W	W	D	D	D	W	W	W	W	W	D	D	D	W	D	W	D
SFle	D	W	W	W	W	W	D	S	D	W	W	W	D	W	W	D	W	D	D	W	D	W	D	W	W	W	W	D	W	D	W	W	W	W	D	D	D	W	W	W	D	D	D	D	D	W	W	S	D
EColK12	D	W	W	W	W	W	W	S	D	W	W	W	D	W	W	D	W	D	D	D	W	W	D	W	W	W	W	D	W	W	W	W	W	W	D	D	D	W	W	D	D	D	D	D	D	W	W	S	D
	SARI_01897 -><- SARI_01899	SARI_01898 <--> SARI_01897	SARI_01915 -><- SARI_01916	SARI_01967 <--> SARI_01966	SARI_01982 -><- SARI_01984	SARI_01983 <--> SARI_01982	SARI_02018 -><- SARI_02019	SARI_02082 -><- SARI_02083	SARI_02090 -><- SARI_02091	SARI_02148 <--> SARI_02147	SARI_02166 <--> SARI_02165	SARI_02175 -><- SARI_02176	SARI_02221 <--> SARI_02220	SARI_02230 ->-> SARI_02232	SARI_02232 <--> SARI_02231	SARI_02308 -><- SARI_02310	SARI_02309 <--> SARI_02308	SARI_02352 -><- SARI_02354	SARI_02354 <--> SARI_02353	SARI_02355 -><- SARI_02356	SARI_02413 -><- SARI_02414	SARI_02418 <--> SARI_02416	SARI_02418 <--> SARI_02417	SARI_02433 -><- SARI_02434	SARI_02456 -><- SARI_02457	SARI_02497 <--> SARI_02496	SARI_02512 -><- SARI_02513	SARI_02584 <--> SARI_02583	SARI_02612 ->-> SARI_02614	SARI_02614 <--> SARI_02613	SARI_02619 ->-> SARI_02620	SARI_02624 ->-> SARI_02625	SARI_02813 -><- SARI_02815	SARI_02815 <--> SARI_02814	SARI_02840 -><- SARI_02842	SARI_02841 <--> SARI_02840	SARI_02859 <--> SARI_02858	SARI_02885 -><- SARI_02886	SARI_02904 -><- SARI_02905	SARI_02932 -><- SARI_02933	SARI_02982 <--> SARI_02981	SARI_03017 -><- SARI_03018	SARI_03034 <--> SARI_03033	SARI_03097 -><- SARI_03098	SARI_03103 ->-> SARI_03104	SARI_03103 -><- SARI_03105	SARI_03105 <--> SARI_03104	SARI_03154 -><- SARI_03155	SARI_03165 <--> SARI_03164
STym	W	W	D	D	D	W	W	S	D	D	W	W	D	D	D	D	W	W	W	S	W	W	W	S	W	D	W	D	D	D	W	W	W	W	W	W	D	W	S	D	W	W	W	W	D	D	D	W	W
STyiCT18	W	W	D	D	D	W	W	S	D	D	W	W	D	D	D	D	W	W	W	S	W	W	W	S	W	D	W	D	D	D	W	W	W	W	W	W	S	W	S	D	W	W	W	W	S	W	W	W	W
STyiTy2	W	W	D	D	D	W	W	S	D	D	W	W	D	D	D	D	W	W	W	S	W	W	W	S	W	D	W	D	D	D	W	W	W	W	W	W	S	W	S	D	W	W	W	W	S	W	W	W	W
SPtyAATCC	W	W	D	D	D	W	W	S	D	D	W	W	D	D	D	D	W	W	W	S	W	W	W	S	W	D	W	D	D	D	D	W	W	W	W	W	S	W	S	D	W	W	W	W	D	D	D	W	W
SCho	W	W	D	D	D	W	W	S	D	W	W	W	D	D	D	W	W	W	W	S	W	W	W	S	W	D	W	D	D	D	W	W	W	W	W	W	S	W	S	D	W	W	W	W	D	D	D	W	W
SPtyB	W	W	D	D	D	W	W	S	W	D	W	W	D	D	D	W	S	W	W	S	W	W	W	S	C	D	W	D	D	D	W	W	W	W	W	W	W	W	S	D	W	W	W	W	S	W	W	W	W
SNew	W	W	D	D	D	W	W	S	W	D	W	W	D	D	D	W	W	W	W	S	W	W	W	S	W	D	W	D	D	D	D	W	W	W	W	W	W	W	S	D	W	W	W	W	D	D	D	W	W
SHei	W	W	D	D	D	W	C	S	W	W	W	W	D	D	D	W	S	W	W	S	W	W	W	S	W	D	W	D	D	D	D	W	W	W	W	W	W	W	S	D	W	W	W	W	D	D	D	W	W
SSch	W	W	D	D	D	W	W	S	W	D	W	W	D	D	D	D	W	W	W	S	W	W	W	S	W	D	W	D	D	D	W	W	W	W	W	W	D	W	S	D	W	W	W	W	D	D	D	W	W
SPtyAAKU	W	W	D	D	D	W	W	S	D	D	W	W	D	D	D	D	W	W	W	W	W	W	W	S	W	D	W	D	D	D	D	W	W	W	W	W	S	W	S	D	W	W	W	W	D	D	D	W	W
SAgo	W	W	D	D	D	W	C	S	W	D	W	W	D	D	D	W	W	W	W	S	W	W	W	S	W	D	W	D	D	D	D	W	W	W	W	W	S	W	S	D	W	W	W	W	D	D	D	W	W
SDub	W	W	D	D	D	W	C	S	W	D	W	W	D	D	D	D	W	W	W	S	W	W	W	S	W	D	W	D	D	D	W	W	W	W	W	W	S	W	W	D	W	W	W	W	D	D	D	W	W
SGal	W	W	D	D	D	W	W	S	D	D	W	W	D	D	D	D	W	W	W	S	W	W	W	S	W	D	W	D	D	D	D	W	W	W	W	W	S	W	S	D	W	W	W	W	D	D	D	W	W
SEnt	W	W	D	D	D	W	W	S	D	D	W	W	D	D	D	D	W	W	W	S	W	W	W	S	W	D	W	D	D	D	W	W	W	W	W	W	W	W	S	D	W	W	W	W	D	D	D	W	W
SPtyC	W	W	D	D	D	W	W	S	W	W	W	W	D	D	D	W	W	W	W	S	W	W	W	S	W	D	W	D	D	D	D	W	W	W	W	W	S	W	S	D	W	W	W	W	S	W	W	W	W
EColO157	D	D	D	D	D	W	W	S	D	S	W	W	D	D	D	D	W	W	W	S	W	W	W	S	W	D	W	D	D	D	D	D	W	W	W	W	D	W	W	D	S	W	W	W	D	D	D	W	W
SFle	W	W	D	D	D	W	W	S	D	W	W	W	D	D	D	D	W	W	W	S	W	W	W	S	W	D	W	D	D	D	D	D	W	W	W	W	D	W	W	D	S	W	D	W	D	D	D	W	W
EColK12	D	D	D	D	D	W	W	S	D	W	W	W	D	W	W	D	W	W	W	S	W	W	W	S	W	D	W	D	D	D	D	D	W	W	W	W	D	W	W	D	S	W	W	W	D	D	D	W	W
	SARI_04027 -><- SARI_04029	SARI_04028 <--> SARI_04027	SARI_04137 -><- SARI_04138	SARI_04154 -><- SARI_04156	SARI_04156 <--> SARI_04155	SARI_04171 <--> SARI_04170	SARI_04180 -><- SARI_04182	SARI_04182 <--> SARI_04181	SARI_04187 -><- SARI_04189	SARI_04189 <--> SARI_04188	SARI_04237 -><- SARI_04238	SARI_04282 <--> SARI_04281	SARI_04323 -><- SARI_04324	SARI_04487 -><- SARI_04488	SARI_04487 -><- SARI_04489	SARI_04492 -><- SARI_04494	SARI_04493 <--> SARI_04492	SARI_04493 ->-> SARI_04494	SARI_04519 -><- SARI_04521	SARI_04521 <--> SARI_04520	SARI_04524 <--> SARI_04523	SARI_04646 <--> SARI_04645	SPAB_00035 <--> SPAB_00034	SPAB_00070 <--> SPAB_00069	SPAB_00077 <--> SPAB_00076	SPAB_00093 <--> SPAB_00092	SPAB_00110 -><- SPAB_00111	SPAB_00151 -><- SPAB_00153	SPAB_00153 <--> SPAB_00152	SPAB_00217 -><- SPAB_00219	SPAB_00218 <--> SPAB_00217	SPAB_00242 <--> SPAB_00241	SPAB_00274 <--> SPAB_00273	SPAB_00296 -><- SPAB_00297	SPAB_00302 -><- SPAB_00303	SPAB_00341 -><- SPAB_00342	SPAB_00372 <--> SPAB_00371	SPAB_00377 <--> SPAB_00376	SPAB_00386 <--> SPAB_00385	SPAB_00403 <--> SPAB_00402	SPAB_00424 <--> SPAB_00423	SPAB_00448 <--> SPAB_00447	SPAB_00500 -><- SPAB_00501	SPAB_00565 -><- SPAB_00567	SPAB_00567 <--> SPAB_00566	SPAB_00574 -><- SPAB_00576	SPAB_00575 <--> SPAB_00574	SPAB_00582 -><- SPAB_00583	SPAB_00640 <--> SPAB_00639
STym	W	W	W	W	D	W	W	W	W	W	W	W	W	D	W	D	D	D	D	D	D	W	W	W	W	D	W	D	W	D	D	W	W	W	S	D	W	W	W	W	W	W	W	D	W	D	W	W	W
STyiCT18	W	W	W	W	D	W	W	W	W	W	W	W	W	D	W	D	D	D	D	W	D	W	W	W	W	D	W	D	W	D	D	W	W	W	W	D	W	W	W	W	W	W	W	D	W	D	W	W	W
STyiTy2	W	W	W	W	D	W	W	W	W	W	W	W	W	D	W	D	D	D	D	W	D	W	W	W	W	D	W	D	W	D	D	W	W	W	W	D	W	W	W	W	W	W	W	D	W	D	W	W	W
SPtyAATCC	W	W	W	W	D	W	W	W	W	W	W	W	W	D	W	D	D	D	D	D	D	W	W	W	W	D	W	D	W	D	D	W	W	W	W	D	D	W	W	W	W	W	D	D	W	D	W	W	W
SCho	W	W	W	W	D	W	W	W	W	W	W	W	W	D	W	D	D	D	W	D	D	W	W	W	W	D	W	D	W	D	D	W	W	W	W	D	W	W	W	W	W	W	D	D	W	D	W	W	W
SPtyB	W	W	S	W	D	C	W	W	S	S	W	C	C	D	W	D	W	W	D	W	D	S	C	C	C	C	C	C	C	C	C	C	C	C	C	C	C	C	C	C	C	C	C	C	C	C	C	C	C
SNew	W	W	C	W	D	W	W	W	W	W	W	W	C	D	W	D	D	D	D	D	D	C	W	W	W	W	W	D	W	D	D	W	W	W	S	W	W	W	W	C	W	W	D	D	W	D	W	W	W
SHei	W	W	S	W	D	W	W	W	W	W	W	W	C	D	W	D	D	D	D	D	D	C	W	W	W	W	C	D	W	D	D	W	W	W	W	D	W	W	W	C	W	W	D	W	W	W	W	W	W
SSch	W	W	W	W	D	W	W	W	W	W	W	W	C	D	W	D	D	D	D	D	D	C	W	W	W	W	C	D	W	D	D	W	W	W	W	W	W	W	W	D	W	W	D	D	W	D	W	W	W
SPtyAAKU	W	W	W	W	D	W	W	W	W	W	W	W	W	D	W	D	D	D	D	D	D	W	W	W	W	D	W	D	W	D	D	W	W	W	W	D	D	W	W	W	W	W	D	D	W	D	W	W	W
SAgo	W	W	W	W	D	W	W	W	W	W	W	W	W	D	W	D	D	D	D	D	D	C	W	W	W	W	W	D	W	W	W	W	W	W	S	D	W	W	W	W	W	W	W	D	W	D	W	W	W
SDub	W	W	W	D	D	W	W	W	W	W	W	W	C	D	W	D	D	D	D	D	D	C	W	W	W	D	C	D	W	D	D	W	W	W	S	D	W	W	W	W	W	W	W	W	D	D	W	W	W
SGal	W	W	W	W	D	W	W	W	W	W	W	W	W	D	W	D	D	D	D	D	D	W	W	W	W	D	W	D	W	D	D	W	W	W	W	D	W	W	W	W	W	W	D	D	W	D	W	W	W
SEnt	W	W	W	W	D	W	W	W	W	W	W	W	W	D	W	D	D	D	D	D	D	W	W	W	W	D	W	D	W	D	D	W	W	W	W	D	W	W	W	W	W	W	D	D	W	D	W	W	W
SPtyC	W	W	W	W	D	W	W	W	W	W	W	W	W	D	W	D	D	D	W	D	D	W	W	W	W	D	W	D	W	D	D	W	W	W	W	W	W	W	W	S	W	W	D	D	W	D	W	W	W
EColO157	W	W	W	W	D	W	W	W	W	W	W	W	W	D	W	D	D	D	W	D	W	W	W	W	W	D	W	D	W	D	D	W	W	W	W	D	W	W	W	D	W	W	D	D	W	D	W	W	W
SFle	W	W	W	W	D	W	W	W	W	W	W	W	W	D	W	D	D	D	W	D	D	W	W	W	W	D	W	D	W	D	D	W	W	W	W	D	W	W	W	D	W	W	D	D	D	D	W	W	W
EColK12	W	W	W	W	D	W	W	W	W	W	W	W	W	D	W	D	D	D	W	D	W	W	W	W	W	D	W	D	W	D	D	W	W	W	W	D	W	W	W	D	W	W	D	D	D	D	W	W	W
	SPAB_01613 <--> SPAB_01612	SPAB_01624 <--> SPAB_01623	SPAB_01647 <--> SPAB_01646	SPAB_01657 -><- SPAB_01658	SPAB_01699 -><- SPAB_01700	SPAB_01715 -><- SPAB_01717	SPAB_01716 <--> SPAB_01715	SPAB_01721 -><- SPAB_01723	SPAB_01722 <--> SPAB_01721	SPAB_01726 <--> SPAB_01725	SPAB_01747 <--> SPAB_01746	SPAB_01777 -><- SPAB_01778	SPAB_01794 <--> SPAB_01793	SPAB_01796 -><- SPAB_01797	SPAB_01834 <--> SPAB_01833	SPAB_01838 -><- SPAB_01839	SPAB_01971 -><- SPAB_01972	SPAB_02008 ->-> SPAB_02009	SPAB_02048 -><- SPAB_02050	SPAB_02050 <--> SPAB_02049	SPAB_02067 -><- SPAB_02068	SPAB_02082 <--> SPAB_02081	SPAB_02086 <--> SPAB_02085	SPAB_02087 <--> SPAB_02085	SPAB_02094 -><- SPAB_02097	SPAB_02095 <--> SPAB_02094	SPAB_02097 <--> SPAB_02096	SPAB_02200 <--> SPAB_02199	SPAB_02236 -><- SPAB_02237	SPAB_02250 -><- SPAB_02251	SPAB_02266 <--> SPAB_02265	SPAB_02332 -><- SPAB_02333	SPAB_02402 <--> SPAB_02401	SPAB_02412 -><- SPAB_02413	SPAB_02425 -><- SPAB_02427	SPAB_02426 <--> SPAB_02425	SPAB_02437 <--> SPAB_02436	SPAB_02448 -><- SPAB_02449	SPAB_02455 -><- SPAB_02456	SPAB_02475 ->-> SPAB_02476	SPAB_02550 <--> SPAB_02549	SPAB_02553 <--> SPAB_02552	SPAB_02559 -><- SPAB_02560	SPAB_02586 <--> SPAB_02585	SPAB_02602 -><- SPAB_02603	SPAB_02621 ->-> SPAB_02622	SPAB_02674 -><- SPAB_02676	SPAB_02676 <--> SPAB_02675	SPAB_02679 -><- SPAB_02680
STym	W	W	D	W	D	W	W	W	W	W	D	W	W	W	W	W	D	W	W	W	W	W	W	D	W	W	W	W	D	W	W	W	W	D	D	W	W	W	W	W	W	W	W	W	W	W	W	W	W
STyiCT18	W	W	D	W	D	W	W	W	D	D	D	W	W	W	W	W	D	W	W	W	W	W	W	D	W	W	W	W	W	W	D	W	W	D	D	W	W	W	W	W	W	W	W	W	W	W	W	W	W
STyiTy2	W	W	D	W	D	W	W	W	D	D	D	W	W	W	W	W	D	W	W	W	W	W	W	D	W	W	W	W	W	W	D	W	W	D	D	W	W	W	W	W	W	W	W	W	W	W	W	W	W
SPtyAATCC	D	W	D	W	D	W	W	W	W	W	D	W	W	W	W	W	D	W	W	W	W	W	W	D	W	W	W	D	D	D	D	W	W	D	D	W	W	W	W	W	W	W	W	W	W	W	W	W	W
SCho	W	W	D	W	D	W	W	W	W	W	D	W	W	W	W	W	D	D	W	W	W	W	W	D	W	W	W	D	W	W	W	W	W	D	W	W	W	W	W	W	W	W	W	W	W	W	W	W	W
SPtyB	C	C	C	C	C	C	C	C	C	C	C	C	C	C	C	C	C	C	C	C	C	C	C	C	C	C	C	C	C	C	C	C	C	C	C	C	C	C	C	C	C	C	C	C	C	C	C	C	C
SNew	W	W	W	W	D	W	W	W	W	W	D	W	W	W	W	W	D	D	W	W	W	W	W	D	W	W	W	W	W	W	W	C	W	D	W	W	W	W	W	W	W	W	W	W	W	W	W	W	C
SHei	W	W	D	W	W	W	W	W	W	W	D	W	W	W	W	W	D	W	W	W	W	W	C	W	W	W	W	W	D	W	D	C	W	D	W	W	W	W	W	W	W	W	W	W	W	W	W	W	W
SSch	W	W	D	C	D	W	W	W	W	W	D	W	W	W	W	W	D	D	W	W	W	W	W	D	W	W	W	D	D	W	W	C	W	D	W	W	W	W	W	W	W	W	W	W	W	W	W	W	W
SPtyAAKU	D	W	D	W	D	W	W	W	W	W	D	W	W	W	W	W	D	W	W	W	W	W	W	D	W	W	W	D	D	D	D	W	W	D	D	W	W	W	W	W	W	W	W	W	W	W	W	W	W
SAgo	D	W	D	W	D	W	W	W	W	W	D	W	W	W	W	W	D	D	W	W	W	W	W	D	W	W	W	D	D	D	D	C	W	D	W	W	W	W	W	W	W	W	W	W	W	W	W	W	W
SDub	W	W	D	W	D	W	W	W	W	W	W	W	W	W	W	W	D	W	W	W	W	W	C	W	W	D	W	W	D	W	D	C	W	D	D	W	W	W	W	W	W	W	W	W	W	W	W	W	W
SGal	D	W	D	W	D	W	W	W	W	W	D	W	W	W	W	W	D	W	W	W	W	W	W	D	W	W	W	D	D	D	D	W	W	D	D	D	W	W	W	W	W	W	W	W	W	W	W	W	W
SEnt	D	W	D	W	D	W	W	W	W	W	D	W	W	W	W	W	D	W	W	W	W	W	W	D	W	W	W	D	D	D	D	W	W	D	D	W	W	W	W	W	W	W	W	W	W	W	W	W	W
SPtyC	W	W	D	W	D	W	W	W	W	W	D	W	W	W	W	W	D	D	W	W	W	W	W	D	W	W	W	W	W	W	D	C	W	D	D	W	W	W	W	W	W	W	W	W	W	W	W	W	W
EColO157	W	W	D	W	D	W	W	W	D	W	D	W	W	W	W	W	D	D	W	W	W	D	W	D	W	D	W	W	D	W	W	W	W	D	D	W	D	D	W	W	W	W	W	W	W	W	W	W	W
SFle	W	D	D	W	D	W	W	W	D	W	D	W	W	W	W	W	D	D	W	W	W	D	D	D	W	D	W	D	W	D	D	W	W	D	D	W	D	W	W	W	W	W	W	W	D	W	W	W	W
EColK12	W	W	D	W	D	W	W	W	D	W	D	W	W	W	W	W	D	D	W	W	W	D	W	D	W	D	W	D	D	D	W	W	W	D	D	W	D	D	W	W	W	W	W	W	D	W	W	W	W
	SPAB_03387 -><- SPAB_03388	SPAB_03453 ->-> SPAB_03454	SPAB_03497 <--> SPAB_03496	SPAB_03514 -><- SPAB_03516	SPAB_03515 <--> SPAB_03514	SPAB_03532 <--> SPAB_03531	SPAB_03550 <--> SPAB_03549	SPAB_03619 -><- SPAB_03620	SPAB_03638 <--> SPAB_03637	SPAB_03639 -><- SPAB_03640	SPAB_03691 -><- SPAB_03692	SPAB_03695 -><- SPAB_03697	SPAB_03697 <--> SPAB_03696	SPAB_03698 -><- SPAB_03699	SPAB_03805 <--> SPAB_03804	SPAB_03807 -><- SPAB_03809	SPAB_03808 -><- SPAB_03810	SPAB_03809 <--> SPAB_03808	SPAB_03824 <--> SPAB_03823	SPAB_03840 <--> SPAB_03839	SPAB_03845 <--> SPAB_03844	SPAB_03857 -><- SPAB_03858	SPAB_03877 -><- SPAB_03878	SPAB_03884 <--> SPAB_03883	SPAB_03903 -><- SPAB_03904	SPAB_03914 <--> SPAB_03913	SPAB_03952 -><- SPAB_03954	SPAB_03954 <--> SPAB_03953	SPAB_04026 -><- SPAB_04027	SPAB_04057 -><- SPAB_04059	SPAB_04059 <--> SPAB_04058	SPAB_04062 <--> SPAB_04061	SPAB_04153 <--> SPAB_04151	SPAB_04153 <--> SPAB_04152	SPAB_04175 <--> SPAB_04174	SPAB_04257 -><- SPAB_04259	SPAB_04258 <--> SPAB_04257	SPAB_04307 <--> SPAB_04306	SPAB_04330 -><- SPAB_04331	SPAB_04354 <--> SPAB_04353	SPAB_04372 <--> SPAB_04371	SPAB_04407 <--> SPAB_04406	SPAB_04433 <--> SPAB_04432	SPAB_04447 <--> SPAB_04446	SPAB_04475 <--> SPAB_04474	SPAB_04478 <--> SPAB_04477	SPAB_04483 <--> SPAB_04482	SPAB_04489 <--> SPAB_04488	SPAB_04531 <--> SPAB_04530
STym	W	W	W	D	W	W	W	W	W	W	W	W	W	W	W	W	W	W	W	W	W	W	W	D	W	D	W	W	W	D	W	W	D	W	W	W	W	W	W	W	W	D	W	W	W	D	W	W	W
STyiCT18	W	W	W	D	W	W	W	W	W	W	W	W	W	W	W	W	W	W	W	D	W	W	W	D	D	D	W	W	W	D	W	W	D	W	W	W	W	W	W	W	W	D	W	W	W	D	W	W	W
STyiTy2	W	W	W	D	W	W	W	W	W	W	W	W	W	W	W	W	W	W	W	D	W	W	W	D	D	D	W	W	W	D	W	W	D	W	W	W	W	W	W	W	W	D	W	W	W	D	W	W	W
SPtyAATCC	W	W	W	D	W	W	W	W	W	W	W	W	W	W	W	W	W	W	W	D	W	W	W	D	W	D	W	W	W	D	W	W	D	W	W	W	W	W	D	W	W	D	W	W	W	D	W	W	W
SCho	W	W	W	D	W	W	W	W	W	W	W	W	W	W	W	W	W	W	W	D	W	W	W	D	W	D	W	W	W	D	W	W	D	W	W	D	W	W	W	W	W	D	W	W	W	D	W	W	W
SPtyB	C	C	C	C	C	C	C	C	C	C	C	C	C	C	C	C	C	C	C	C	C	C	C	C	C	C	C	C	C	C	C	C	C	C	C	C	C	C	C	C	C	C	C	C	C	C	C	C	C
SNew	W	C	W	D	W	W	W	D	W	W	W	W	W	W	W	W	W	W	W	W	W	W	W	W	C	D	W	W	W	D	W	W	D	D	W	W	W	W	W	W	W	W	W	W	W	D	W	W	W
SHei	W	C	W	D	W	W	W	W	W	W	C	W	W	W	W	W	W	W	W	W	W	W	W	W	C	D	W	W	W	D	W	W	D	D	W	W	W	W	W	W	W	W	W	W	W	W	W	W	W
SSch	W	C	W	D	W	W	W	D	W	W	W	W	W	W	W	W	W	W	W	D	W	W	W	W	W	D	W	W	W	D	W	W	D	D	W	W	W	W	W	W	W	W	W	W	W	D	W	W	W
SPtyAAKU	W	W	W	D	W	W	W	W	W	W	W	W	W	W	W	W	W	W	W	D	W	W	W	D	W	D	W	W	W	D	W	W	D	W	W	W	W	W	D	W	W	D	W	W	W	D	W	W	W
SAgo	W	W	W	D	W	W	W	D	W	W	W	W	W	W	W	W	W	W	W	W	W	W	W	W	W	D	W	D	W	D	W	W	D	D	W	W	W	W	W	W	W	W	W	W	W	D	W	W	W
SDub	W	C	W	D	W	W	W	D	W	W	C	W	W	W	W	W	W	W	D	W	W	W	W	W	W	D	D	W	W	D	W	W	D	D	W	W	W	D	W	W	W	W	W	W	W	D	W	W	W
SGal	W	W	W	D	W	W	W	W	W	W	W	W	W	W	W	W	W	W	W	W	W	W	W	D	W	D	W	W	W	D	W	W	D	W	W	W	W	W	W	W	W	D	W	W	W	D	W	W	W
SEnt	W	W	W	D	W	W	W	W	W	W	W	W	W	W	W	W	W	W	W	D	W	W	W	D	W	D	W	W	W	D	W	W	D	W	W	W	W	W	W	W	W	D	W	W	W	D	W	W	W
SPtyC	W	C	W	D	W	W	W	W	S	W	W	W	W	W	W	W	W	W	W	W	W	W	W	W	W	D	C	C	W	D	W	W	D	W	W	W	W	W	W	W	W	D	W	W	W	D	W	W	W
EColO157	W	D	W	D	W	W	W	D	W	W	W	W	W	W	W	W	W	W	W	D	W	W	W	D	W	D	W	D	W	D	W	W	D	W	W	W	W	W	W	W	W	D	W	W	D	D	W	W	W
SFle	W	D	W	D	W	W	W	D	W	W	W	W	W	W	W	W	W	W	W	D	W	W	W	D	W	D	W	D	W	D	W	W	D	W	W	W	W	W	W	W	W	D	W	W	D	D	W	W	W
EColK12	W	D	W	D	W	W	W	D	W	W	W	W	W	W	W	W	W	W	W	D	W	W	W	D	W	D	W	D	W	D	W	W	D	W	W	W	W	W	W	W	W	D	W	W	D	D	W	W	W
	SPAB_05048 <--> SPAB_05047	SPAB_05057 -><- SPAB_05058	SPAB_05078 -><- SPAB_05079	SPAB_05090 <--> SPAB_05089	SPAB_05101 -><- SPAB_05102	SPAB_05137 -><- SPAB_05138	SPAB_05146 <--> SPAB_05145	SPAB_05147 ->-> SPAB_05148	SPAB_05167 -><- SPAB_05168	SPAB_05199 <--> SPAB_05198	SPAB_05200 -><- SPAB_05201	SPAB_05227 ->-> SPAB_05228	SPAB_05231 -><- SPAB_05232	SPAB_05242 <--> SPAB_05241	SPAB_05261 -><- SPAB_05262	SPAB_05269 -><- SPAB_05270	SPAB_05297 <--> SPAB_05296	SPAB_05317 -><- SPAB_05318	SPAB_05341 -><- SPAB_05343	SPAB_05343 <--> SPAB_05342	SPAB_05355 <--> SPAB_05354	SPAB_05378 <--> SPAB_05377	SPAB_05401 -><- SPAB_05402	SPAB_05445 <--> SPAB_05444	SPAB_05463 <--> SPAB_05462	SPAB_05558 -><- SPAB_05559	SPAB_05565 -><- SPAB_05566	SPAB_05580 <--> SPAB_05579	SPAB_05602 -><- SPAB_05603	SPAB_05609 <--> SPAB_05608	SPAB_05625 <--> SPAB_05624	SPAB_05642 <--> SPAB_05641	SPAB_05657 -><- SPAB_05659	SPAB_05658 <--> SPAB_05657	SPAB_05675 <--> SPAB_05674	SPAB_05687 -><- SPAB_05688	SPAB_05713 -><- SPAB_05714	SPAB_05715 -><- SPAB_05716	SPAB_05733 <--> SPAB_05732	SPAB_05746 <--> SPAB_05745	SPAB_05751 <--> SPAB_05750	SPAB_05776 -><- SPAB_05777	malF <--> SNSL254_A4570	nadE <--> SNSL254_A1423	SNSL254_A0055 <--> SNSL254_A0054	SNSL254_A0755 <--> SNSL254_A0754	SNSL254_A0887 <--> SNSL254_A0886	SNSL254_A1106 -><- SNSL254_A1107	SNSL254_A1291 <--> plsX
STym	W	W	D	W	W	W	W	W	D	W	W	W	W	D	W	W	D	W	D	D	D	D	D	W	W	W	W	W	W	W	W	W	W	W	W	W	W	W	W	W	W	W	W	W	W	W	W	W	W
STyiCT18	W	W	D	D	W	W	D	D	D	W	W	W	W	D	W	W	D	W	D	D	W	W	D	W	W	W	D	W	W	W	W	W	W	W	W	W	W	W	W	W	W	D	W	W	W	W	W	W	W
STyiTy2	W	W	D	D	W	W	D	D	D	W	W	W	W	D	W	W	D	W	D	D	W	W	D	W	W	W	D	W	W	W	W	W	W	W	W	W	W	W	W	W	W	D	W	W	W	W	W	W	W
SPtyAATCC	W	D	D	D	W	W	W	D	D	W	W	W	W	D	W	W	D	W	D	D	D	D	D	W	W	W	D	W	W	W	W	W	W	W	W	W	W	W	W	W	W	D	W	W	W	W	W	W	W
SCho	W	W	D	W	W	W	D	W	D	W	W	W	W	D	W	W	D	W	D	D	D	D	D	W	W	W	D	W	W	W	W	W	W	W	W	W	W	W	W	W	W	W	W	W	W	W	W	W	W
SPtyB	C	C	C	C	C	C	C	C	C	C	C	C	C	C	C	C	C	C	C	C	C	C	C	C	C	C	C	C	C	C	C	C	C	C	C	C	C	C	C	C	C	C	W	W	S	S	W	W	S
SNew	C	W	D	W	W	W	D	W	D	W	W	D	C	D	W	W	D	C	D	D	D	D	D	W	W	W	D	W	W	W	W	W	W	W	W	C	W	W	W	W	W	D	C	C	C	C	C	C	C
SHei	W	W	W	W	W	W	D	W	D	W	W	D	C	D	W	W	D	C	D	D	D	D	D	W	W	W	D	W	W	W	W	W	W	W	W	C	W	W	W	W	W	D	W	C	W	C	C	C	C
SSch	W	W	D	D	W	W	D	D	D	W	W	D	W	D	C	W	D	C	D	D	D	D	D	W	W	W	D	W	W	W	W	W	W	W	W	C	W	W	W	W	W	D	W	C	S	C	C	C	C
SPtyAAKU	W	D	D	D	W	W	W	D	D	W	W	W	W	D	W	W	D	W	D	D	D	D	D	W	W	W	D	W	W	W	W	W	W	W	W	W	W	W	W	W	W	D	W	W	W	W	W	W	W
SAgo	W	W	D	W	W	W	D	W	D	W	W	D	W	D	W	W	D	C	W	D	D	D	D	W	W	C	W	W	W	W	W	W	W	W	W	C	W	W	W	W	W	D	W	C	S	W	C	C	C
SDub	C	W	D	W	W	W	W	W	D	W	W	D	C	D	W	W	D	W	D	D	D	D	D	W	W	W	D	W	W	W	W	W	W	W	C	S	W	W	W	W	W	D	W	C	W	C	C	C	C
SGal	W	W	D	W	W	W	W	D	D	W	W	W	W	D	W	W	D	W	D	D	D	D	D	W	D	W	D	W	W	W	W	W	W	W	W	W	W	W	W	W	W	W	W	W	W	W	W	W	W
SEnt	W	W	D	W	W	W	W	W	D	W	W	W	W	D	W	W	D	W	D	D	D	D	D	W	W	W	D	W	W	W	W	W	W	W	W	W	W	W	W	W	W	W	W	W	D	W	W	W	W
SPtyC	W	W	D	W	W	W	D	W	W	W	W	W	W	D	W	W	D	W	W	D	W	W	D	W	W	W	D	W	W	W	W	W	W	W	W	W	W	W	W	W	W	D	W	W	S	W	W	W	C
EColO157	W	W	D	W	W	W	D	W	D	W	W	W	W	D	W	W	D	D	D	D	D	D	D	D	W	W	D	W	W	W	W	W	D	W	D	W	W	W	W	D	W	D	W	W	D	W	W	W	W
SFle	W	D	D	D	W	W	D	D	D	W	W	W	W	D	W	W	D	D	D	D	D	D	D	W	W	W	D	W	W	W	W	W	D	W	D	W	W	W	W	W	W	D	W	W	D	W	W	W	W
EColK12	W	W	D	W	W	W	D	D	D	W	W	W	W	D	W	W	D	D	D	D	D	D	D	D	W	W	D	W	W	W	W	W	W	W	D	W	W	W	W	W	W	D	W	W	D	W	W	W	W
	SeHA_C1566 <--> SeHA_C1565	SeHA_C1575 -><- SeHA_C1576	SeHA_C1578 <--> SeHA_C1577	SeHA_C1584 <--> SeHA_C1583	SeHA_C2069 -><- SeHA_C2070	SeHA_C2344 <--> SeHA_C2345	SeHA_C2772 -><- SeHA_C2774	SeHA_C2773 <--> SeHA_C2772	SeHA_C2920 -><- SeHA_C2921	SeHA_C3548 <--> SeHA_C3549	SeHA_C3870 -><- SeHA_C3871	SeHA_C3967 <--> SeHA_C3966	SeHA_C4686 -><- SeHA_C4687	alr -><- SeSA_A4496	cysM <--> SeSA_A2675	lepA <--> SeSA_A2827	secF -><- SeSA_A0469	SeSA_A0167 <--> SeSA_A0166	SeSA_A0210 -><- folK	SeSA_A0469 <--> SeSA_A0468	SeSA_A0606 <--> SeSA_A0605	SeSA_A0641 <--> SeSA_A0640	SeSA_A0660 <--> SeSA_A0659	SeSA_A1039 -><- SeSA_A1040	SeSA_A1055 -><- SeSA_A1056	SeSA_A1097 -><- SeSA_A1096	SeSA_A1529 -><- SeSA_A1530	SeSA_A1652 <--> SeSA_A1653	SeSA_A1745 -><- SeSA_A1746	SeSA_A1903 <--> SeSA_A1902	SeSA_A2639 <--> SeSA_A2638	SeSA_A2752 -><- SeSA_A2754	SeSA_A2753 <--> SeSA_A2752	SeSA_A2884 ->-> SeSA_A2885	SeSA_A3204 <--> SeSA_A3203	SeSA_A3286 -><- SeSA_A3287	SeSA_A3308 <--> SeSA_A3307	SeSA_A3662 <--> SeSA_A3661	SeSA_A3722 -><- SeSA_A3723	SeSA_A3851 -><- SeSA_A3852	SeSA_A3968 -><- mgtA	SeSA_A4518 -><- SeSA_A4519	SeSA_A4522 <--> SeSA_A4521	SSPA2671 -><- SSPA2673	SSPA2872 -><- SSPA2873	astC <--> SeAg_B1870	metR <--> SeAg_B4192	SeAg_B0337 -><- SeAg_B0339	SeAg_B0892 -><- SeAg_B0893
STym	D	W	D	W	D	W	W	W	W	D	D	W	D	W	W	W	W	W	W	W	D	D	W	W	W	W	W	W	W	W	W	W	W	D	W	W	W	W	D	W	W	W	W	W	S	W	W	W	W
STyiCT18	D	W	D	W	W	W	W	W	D	D	W	W	D	W	W	W	W	W	W	W	W	D	D	W	W	W	W	W	W	W	W	W	W	D	W	W	W	W	D	W	W	W	W	W	S	W	W	S	W
STyiTy2	D	W	D	W	D	W	W	W	D	D	W	W	D	W	W	W	W	W	W	W	W	D	D	W	W	W	W	W	W	W	W	W	W	D	W	W	W	W	D	W	W	W	W	W	S	W	W	W	W
SPtyAATCC	D	W	D	W	W	W	W	W	D	D	W	W	D	W	W	W	W	W	W	W	W	D	D	W	W	D	W	W	W	W	W	W	W	D	W	W	W	W	D	W	W	W	W	W	S	W	W	W	W
SCho	D	W	D	W	W	W	W	W	D	D	D	W	D	W	W	W	W	W	W	W	W	D	W	W	W	D	W	W	W	W	W	W	W	D	W	W	W	W	D	W	W	W	W	W	S	W	W	S	W
SPtyB	D	W	D	W	W	S	W	W	D	D	D	W	D	W	W	S	W	W	W	W	D	D	D	W	W	W	W	S	W	W	S	W	W	W	W	W	S	W	D	W	W	W	W	W	S	W	W	W	W
SNew	D	W	D	W	W	S	W	W	D	W	D	W	D	W	W	S	W	W	W	W	D	D	W	W	W	W	W	W	W	W	W	W	W	W	S	W	W	W	D	W	W	W	W	W	S	W	W	W	W
SHei	C	C	C	C	C	C	C	C	C	C	C	C	C	W	W	W	W	W	W	W	D	D	W	W	W	W	W	W	W	W	W	W	W	W	D	W	W	W	D	W	W	W	W	W	S	W	W	S	W
SSch	D	W	D	W	W	S	W	W	D	D	C	W	D	C	C	C	C	C	C	C	C	C	C	C	C	C	C	C	C	C	C	C	C	C	C	C	C	C	C	C	C	C	C	W	S	W	W	W	W
SPtyAAKU	D	W	D	W	W	W	W	W	D	D	W	W	D	W	W	W	W	W	W	W	W	D	D	W	W	D	W	W	W	W	W	W	W	D	W	W	W	W	D	W	W	W	W	C	C	W	W	S	W
SAgo	D	W	D	W	W	S	W	W	D	C	C	W	D	W	W	W	C	C	W	C	D	D	D	W	C	W	W	C	W	W	W	W	W	W	S	W	W	W	D	W	C	C	W	W	S	C	C	C	C
SDub	D	W	D	W	W	C	W	W	D	D	D	W	D	W	W	W	W	C	W	W	W	D	W	W	W	W	W	W	W	W	S	W	W	W	C	W	W	W	D	W	W	W	W	W	S	W	W	W	W
SGal	D	W	D	W	W	W	W	W	D	D	D	W	D	W	W	W	W	W	W	W	D	D	W	W	W	W	W	W	W	W	W	W	W	D	W	W	W	W	D	W	W	W	W	W	S	W	W	W	W
SEnt	D	W	D	W	W	W	W	W	D	D	D	W	D	W	W	W	W	W	W	W	D	D	D	W	W	W	W	W	W	W	W	W	W	D	W	W	W	W	D	W	W	W	W	W	S	W	W	W	W
SPtyC	D	W	D	W	W	S	W	W	D	D	D	W	D	W	W	S	W	W	W	W	W	D	W	W	W	D	S	W	W	W	W	W	W	D	D	W	W	W	D	W	W	W	W	W	S	W	W	W	W
EColO157	D	W	D	W	W	W	W	D	D	D	D	W	D	W	W	W	W	W	W	W	D	D	W	W	W	W	W	W	W	W	W	W	D	D	D	W	D	W	D	W	W	W	W	W	S	W	W	D	W
SFle	D	W	D	W	W	W	W	D	D	D	D	W	D	W	W	W	W	W	W	W	D	D	W	D	W	D	W	W	W	W	W	W	D	D	D	W	D	W	D	D	W	D	W	W	W	W	W	W	W
EColK12	D	W	D	W	W	W	W	D	D	D	D	W	D	W	W	W	W	W	W	W	D	D	D	D	W	W	W	W	W	W	D	W	D	D	D	W	D	W	D	W	W	W	W	W	S	W	W	D	W
	SeD_A1669 -><- SeD_A1670	SeD_A2108 -><- SeD_A2110	SeD_A2110 <--> SeD_A2109	SeD_A2293 <--> SeD_A2292	SeD_A2740 -><- sixA	SeD_A2883 -><- SeD_A2885	SeD_A2884 <--> SeD_A2883	SeD_A3051 -><- SeD_A3052	SeD_A3947 <--> cadA	SeD_A4194 <--> SeD_A4193	SeD_A4510 <--> SeD_A4509	SeD_A4889 -><- SeD_A4890	SeD_A4939 <--> SeD_A4938	trmA -><- yijD	SEN4249 ->-> SEN4250	fxsA -><- yjeH	pyrL <--> yjgG	rho -><- SPC_4031	rplU <--> SPC_3374	SPC_2297 -><- ydhD	SPC_4671 <--> SPC_4672	yecH -><- ftnA	yqgD <--> SPC_3154	yqgD <--> SPC_3154
STym	W	D	W	D	W	W	W	W	W	W	W	D	D	S	W	S	W	W	W	S	W	S	W
STyiCT18	W	D	W	D	W	W	W	W	W	D	W	D	D	S	W	S	W	W	W	S	W	S	W
STyiTy2	W	D	W	D	W	W	W	W	W	D	W	D	D	S	W	S	W	W	W	S	W	S	W
SPtyAATCC	W	D	W	D	W	W	W	W	W	W	W	D	D	S	W	S	W	W	W	S	W	S	W
SCho	W	D	W	S	W	W	W	D	W	W	W	D	D	S	W	S	W	W	W	S	S	S	W
SPtyB	W	W	W	D	W	W	W	D	W	W	W	D	W	S	W	S	D	W	W	S	S	S	W
SNew	W	W	W	D	W	W	W	W	W	W	W	D	D	S	S	S	D	W	W	S	S	S	W
SHei	W	W	W	D	W	W	W	W	W	W	W	D	D	S	W	S	D	W	W	S	S	S	W
SSch	W	W	W	W	W	W	W	D	W	W	W	D	D	S	S	S	D	W	W	S	S	S	W
SPtyAAKU	W	D	W	D	W	W	W	W	W	W	W	D	D	S	W	S	W	W	W	S	W	S	W
SAgo	W	D	W	D	W	W	W	W	W	W	W	D	D	S	W	S	D	W	W	S	W	S	W
SDub	C	C	C	C	C	C	C	C	C	C	C	C	C	S	W	S	D	W	D	S	S	S	W
SGal	W	D	W	D	W	W	W	D	W	W	W	D	W	C	W	W	W	W	W	S	W	S	W
SEnt	W	D	W	W	W	W	W	D	W	W	W	D	W	S	C	S	W	W	W	S	W	S	W
SPtyC	W	D	W	D	W	W	W	W	W	W	W	D	D	S	W	C	C	C	C	C	C	C	C
EColO157	W	D	D	D	W	W	D	D	W	W	W	D	W	S	W	S	W	W	W	S	W	S	W
SFle	W	D	D	D	W	W	D	D	W	W	W	D	D	S	W	S	W	W	W	S	W	S	W
EColK12	W	D	D	W	W	W	D	D	W	W	W	D	D	S	W	S	W	W	W	S	W	S	W
[truncated: 32 more columns]
